# Supplementary material for: Transcriptomics and co-expression networks reveal tissue-specific responses and regulatory hubs under mild and severe drought in papaya (Carica papaya L.)
Source: Sci Rep. 2018 Sep 28;8:14539. doi: 10.1038/s41598-018-32904-2 (PMC6162326; doi:10.1038/s41598-018-32904-2)
Supplement: Supplementary file 3 — Supplemenetary Tables [file 41598_2018_32904_MOESM3_ESM.xlsx]

## Sheet: TItle Page
Title
Transcriptomics and co-expression networks reveal tissue-specific responses and regulatory hubs under mild and severe drought in papaya (Carica papaya L.)
Authors
Gamboa-Tuz Samuel Davida,1, Pereira-Santana Alejandroa,1, Zamora-Briseño Jesús Alejandroa, Castano Enriqueb, Espadas-Gil Franciscoa, Ayala-Sumuano Jorge Tonatiuhc,d, Keb-Llanes Miguel Ángela, Sanchez-Teyer Felipea, and Rodríguez-Zapata Luis Carlosa,*.
Affiliations
a Biotechnology Unit, Yucatan Center for Scientific Research (CICY), 97205, Merida, Yucatan, Mexico.
b Plant Biochemistry and Molecular Biology Unit, Yucatan Center for Scientific Research (CICY), 97205, Merida, Yucatan, Mexico.
c IDIX S.A. de C.V. Av. Sonterra 3035 int. 26, Querétaro, México
d Polytechnic University of Huatusco, 94100, Veracruz, México.
1 Contributed equally.
* Corresponding author. E-mail: lcrz@cicy.mx.

## Sheet: Supplementary Table S1
Supplementary Table S1. Summary statistics of the de novo transcriptome assembly.
Raw reads	621077480
Clean reads (Q>30)	617929151
Total aligned reads	599985000
Proper aligned pairs	584662666	0.9745
Improper aligned pairs	9052865	0.0151
Left-only aligned	5109039	0.0085
Right-only aligned	1160430	0.0019
Total Transcripts	164250
Transcript N50 (bp)	1885
Transcript Average Length (bp)	961
Transcript Min. Length (bp)	201
Transcript Max. Length (bp)
Total Unigenes	144065
Unigene N50 (bp)	1436
Unigene Average Length (bp)	805.33
Unigene Min. Length (bp)	201
Unigene Max. Length (bp)	17873
Total Unigenes mapped to KEGG pathways	4541	0.0315
Total Identified ORFs (>100aa)	45853
Total Complete Identified ORFs	26093

## Sheet: Supplementary Table S2
Supplementary Table S2. Total list of gene models present in the reference genome of the transgenic ‘Sunup’ papaya plant.
a Arabidopsis identifiers catalogued as mobile in: Thieme, C.J., Rojas-Triana, M., Stecyk, E., Schudoma, C., Zhang, W., Yang, L., Miñambres, M., Walther, D., Schulze, W.X., Paz-Ares, J., Scheible, W.-R., Kragler, F., 2015. Endogenous Arabidopsis messenger RNAs transported to distant tissues. Nat. Plants 1, 15025.
b Arabidopsis mobile mRNA according to PlaMoM database (http://www.systembioinfo.org/plamom/); Daogang Guan, Bin Yan, Christoph Thieme, Jingmin Hua, Hailong Zhu, Kenneth R. Boheler, Zhongying Zhao, Friedrich Kragler, Yiji Xia, Shoudong Zhang (2016) PlaMoM: a comprehensive database compiles plant mobile macromolecules. Nucleic Acids Research, 45, D1, D1021–D1028 doi: https://doi.org/10.1093/nar/gk…
Identifiers		Putative phloem mobile genes			Sets of mobile DDEGs from Supplementary Figure S15				Shared core sets from Figure 3 and Supplementary Figure S9												Genes from Supplementary Figure S14		Annotations		TPM Expression Values per Library
Cpapaya_ID	Athaliana_ID	Mobilea	Mobileb	Mobileab (merged)	CORE_mobile (182/11,851)	Leaf-only (316/3,566)	Sap_only (435/3,721)	Root_only (453/4,564)	CUG	CU10	CU20	CUL	CUS	CUR	CDG	CD10	CD20	CDL	CDS	CDR	Up	Down	Athaliana-Description	GO_ID	L-CNa	L-CNb	L-10a	L-10b	L-20a	L-20b	S-CNa	S-CNb	S-10a	S-10b	S-20a	S-20b	R-CNa	R-CNb	R-10a	R-10b	R-20a	R-20b
evm.TU.contig_23646	AT2G04037.1																						Protein of unknown function (DUF784)		0	0	0	0	0	0	0	0	0	0	0	0	0	0	0	0	0	0
evm.TU.contig_23646.1	AT2G04037.1																						Protein of unknown function (DUF784)		0	0	0	0	0	0	0	0	0	0	0	0	0	0	0	0	0	0
evm.TU.contig_23646.2	AT2G04037.1																						Protein of unknown function (DUF784)		0	0	0	0	0	0	0	0	0	0	0	0	0	0	0	0	0	0
evm.TU.contig_23646.4	AT2G04037.1																						Protein of unknown function (DUF784)		0	0	0	0	0	0	0	0	0	0	0	0	0	0	0	0	0	0
evm.TU.contig_23646.5																									0	0	0	0	0	0	0	0.128591	0	0	0	0	0	0	0	0	0	0
evm.TU.contig_23646.6	AT2G04037.1																						Protein of unknown function (DUF784)		0	0	0	0	0	0	0	0	0	0	0	0	0	0	0	0	0	0
evm.TU.contig_23646.7	AT2G04037.1																						Protein of unknown function (DUF784)		0	0	0	0	0	0	0	0	0	0	0	0	0	0	0	0	0	0
evm.TU.contig_23646.8	AT3G54300.1																						vesicle-associated membrane protein 727	GO:0016021,GO:0016192,GO:0006810	1.60001	1.81015	1.90812	1.6339	1.28019	4.00264	4.49349	3.10357	3.91521	2.63258	6.91943	3.60347	5.18211	4.25511	4.01207	3.55862	4.38217	3.12148
evm.TU.contig_24415.10	AT2G26560.1		mobile	mobile			mobile_sap																phospholipase A 2A	GO:0006629,GO:0008152,GO:0009626,GO:0016298,GO:0071456,GO:0046686,GO:0051607,GO:0016020,GO:0031408,GO:0008219,GO:0005737	17.8167	16.9783	12.4087	11.3685	20.0013	21.1074	337.242	270.24	183.849	264.75	185.601	190.475	0.807991	0.764959	0.889467	0.902112	2.5019	1.39634
evm.TU.contig_24415.11																									0	0	0	0	0	0	0	0	0	0	0	0	0	0	0	0	0	0
evm.TU.contig_24415.12	AT4G20520.1																						RNA binding;RNA-directed DNA polymerases		0	0	0	0	0	0	0	0	0	0	0	0	0	0	0	0	0	0
evm.TU.contig_24415.13	AT4G34310.1																						alpha/beta-Hydrolases superfamily protein	GO:0005488	4.27874	4.27664	7.35828	8.15584	6.93734	8.82865	10.7006	10.4922	16.9336	10.6207	8.64528	8.74223	8.00247	7.9449	8.44354	9.15373	8.92877	7.87189
evm.TU.contig_24415.14	AT2G26550.2																						heme oxygenase 2	GO:0004392,GO:0006788,GO:0055114,GO:0010024,GO:0020037,GO:0009507	40.5368	41.5376	96.2589	85.7045	66.7328	44.8656	2.38491	1.62351	6.08118	3.53319	7.61304	8.06266	12.7644	15.8447	12.6682	14.188	19.3695	19.772
evm.TU.contig_24415.2	AT4G10130.1																						DNAJ heat shock N-terminal domain-containing protein		12.6811	12.2118	12.4226	13.7696	15.5302	19.1978	13.2281	12.056	16.2911	9.36017	21.8279	21.76	19.431	17.8158	15.2281	15.3818	20.359	16.9917
evm.TU.contig_24415.3																								GO:0005515	13.8134	12.6678	10.4831	15.8838	33.9106	28.3604	10.9328	16.4548	21.9709	12.9766	16.3575	17.7547	19.2794	21.7423	22.0063	21.5135	29.5335	27.0901
evm.TU.contig_24415.4	AT1G47410.2																								13.209	12.5199	17.6902	19.8365	31.6903	26.6288	5.257	5.24741	5.53113	5.10245	10.1212	11.0476	25.4776	28.178	39.9534	28.2364	39.5337	44.9196
evm.TU.contig_24415.5	AT1G47480.1																						alpha/beta-Hydrolases superfamily protein	GO:0008152,GO:0016787	3.88821	2.84577	12.8126	15.0796	9.86816	18.9312	3.95122	3.85338	3.7557	3.59294	2.79896	3.45666	95.5462	77.0289	39.0692	51.9734	30.0804	19.7701
evm.TU.contig_24415.6	AT5G23540.1		mobile	mobile																			Mov34/MPN/PAD-1 family protein	GO:0005515,GO:0006511,GO:0000502,GO:0005829,GO:0030163,GO:0009651,GO:0005634	61.3371	53.0708	62.8907	62.5689	47.0872	57.5316	33.4884	30.0988	33.6909	24.3126	35.8829	34.32	43.2321	43.2052	42.6894	42.7309	58.666	55.2647
evm.TU.contig_24415.7	AT2G26560.1		mobile	mobile				mobile_root															phospholipase A 2A	GO:0006629,GO:0008152	0.0982285	0.0463041	0.0488101	0.0854908	0.526302	0.383956	0.0344834	0	0	0	0.0959643	0	8.05687	10.2044	13.4701	20.0759	36.7362	39.2946
evm.TU.contig_24415.8																									0	0	0	0	0	0	0	0.280371	0.332472	0	0	0	0	0	0	0	0	0.50975
evm.TU.contig_24415.9	AT2G26560.1		mobile	mobile																			phospholipase A 2A	GO:0006629,GO:0008152,GO:0009626,GO:0071456,GO:0016298,GO:0046686,GO:0051607,GO:0016020,GO:0031408,GO:0005737,GO:0008219	0.102904	0.0727618	0	0.119413	0.0735135	0.178769	1.11986	0.796296	0.660988	1.21307	1.97712	0.93346	0.0541047	0	0	0.0773212	0.0765863	0.0965176
evm.TU.contig_24608	AT5G48670.1																						AGAMOUS-like 80	GO:0003677,GO:0046983,GO:0090406,GO:0000982,GO:0045944,GO:0043565,GO:0000987,GO:0009793,GO:0043078,GO:0005515,GO:0005634	0	0	0	0	0	0	0	0	0	0	0	0	0	0	0	0	0	0
evm.TU.contig_24654																									0	0	0	0	0	0	0	0	0	0	0	0	0	0	0	0	0	0
evm.TU.contig_24654.1	AT2G25800.1																						Protein of unknown function (DUF810)		17.6219	20.0648	8.75036	13.5763	10.8774	10.6482	68.7018	53.6795	80.2155	64.0318	68.5462	76.6908	25.1678	30.8602	24.3096	24.9103	27.7509	24.9579
evm.TU.contig_24654.2	AT2G25830.1																						YebC-related	GO:0009507	7.62136	6.71668	14.1721	12.3254	10.2129	5.48933	2.40961	2.55197	3.3375	2.1609	3.60722	3.50191	4.14405	4.5488	4.05504	3.59249	4.58886	4.85069
evm.TU.contig_24654.3	AT4G32810.1																						carotenoid cleavage dioxygenase 8	GO:0016702,GO:0055114	0.289538	0.204729	0.287745	0.503985	0.103422	0	0	0	0	0	0.188576	0.0905676	0.0761167	0.200523	0	0.108779	0	0
evm.TU.contig_24654.4	AT4G32810.1																						carotenoid cleavage dioxygenase 8	GO:0016702,GO:0055114,GO:0010223,GO:0009733,GO:0009965,GO:0016124,GO:1901601,GO:0009850,GO:0016121,GO:0009570,GO:0009926	0.890896	1.37442	0.86928	0.676687	1.11089	1.49143	2.68398	3.97762	1.80347	1.96637	2.67965	2.93873	5.89352	37.5584	7.29265	5.35531	7.32973	8.47763
evm.TU.contig_24748.1	AT5G60440.1																						AGAMOUS-like 62	GO:0003677,GO:0046983	0	0	0	0	0	0	0	0	0	0	0	0	0	0	0	0	0	0
evm.TU.contig_24748.2	AT5G60440.1																						AGAMOUS-like 62	GO:0003677,GO:0046983	0	0	0	0	0	0	0	0	0	0	0	0	0	0	0	0	0	0
evm.TU.contig_24748.3																									0	0	0	0	0	0	0	0	0	0	0	0	0	0	0	0	0	0
evm.TU.contig_24748.4	AT5G60440.1																						AGAMOUS-like 62	GO:0000977,GO:0045944,GO:0003677,GO:0046983	0	0	0	0	0	0	0	0	0	0	0	0	0	0	0	0	0	0
evm.TU.contig_24748.5	AT5G60440.1																						AGAMOUS-like 62	GO:0000977,GO:0045944,GO:0003677,GO:0046983	0	0	0	0	0	0	0	0	0	0	0	0	0	0	0	0	0	0
evm.TU.contig_24748.6	AT1G72160.1		mobile	mobile																			Sec14p-like phosphatidylinositol transfer family protein	GO:0005829,GO:0016021,GO:0048046,GO:0016020,GO:0009506,GO:0009507,GO:0005634,GO:0005886,GO:0006810,GO:0005773,GO:0005794,GO:0002020,GO:0009860	1.83312	2.24302	3.64353	5.25014	5.01535	2.71028	6.24352	5.31189	5.82178	3.99125	4.92805	6.3928	4.71655	4.53795	3.72307	1.93421	3.01888	2.63391
evm.TU.contig_24864.1	AT3G05860.2																						MADS-box transcription factor family protein	GO:0003677,GO:0046983,GO:0090406,GO:0000982,GO:0045944,GO:0043565,GO:0000987,GO:0043078,GO:0005515,GO:0009793,GO:0005634	0	0	0	0	0	0	0	0	0	0	0	0	0	0	0	0	0	0
evm.TU.contig_24864.2	AT5G27810.1																						MADS-box transcription factor family protein	GO:0003677,GO:0046983,GO:0000982,GO:0045944,GO:0000987	0	0	0	0	0	0	0	0	0	0	0	0	0	0	0	0	0	0
evm.TU.contig_24967.2	AT1G20925.1																			CDR			Auxin efflux carrier family protein	GO:0016021,GO:0055085,GO:0009733,GO:0005789	5.01395	2.6959	7.47434	11.8413	19.1689	380.845	0.192518	0.0606238	0.191705	0.176847	0.229611	0.17154	91.259	37.329	20.3145	22.899	29.8531	22.7791
evm.TU.contig_24967.3	AT1G20930.1																		CDS				cyclin-dependent kinase B2;2	GO:0004672,GO:0005524,GO:0006468,GO:0032875,GO:0010389,GO:2000037,GO:0010444,GO:0010376,GO:0051726,GO:0030332,GO:0016572,GO:0005737,GO:0000086,GO:0005515,GO:0009826,GO:0005634,GO:1902806,GO:0009755,GO:0007346,GO:0004674,GO:0048825,GO:0009934,GO:0046777,GO:0004693,GO:0042023,GO:0000307	0.609115	0.758028	0.823266	0.678565	0.278494	0.97353	1.19746	0.955269	0.238481	0.317775	0.0317373	0.0609701	15.5006	15.929	23.9173	17.9779	12.5846	13.1174
evm.TU.contig_24967.4	AT4G38180.1												CUS										FAR1-related sequence 5	GO:0006355,GO:0008270,GO:0009506	5.81868	5.52385	10.7621	11.8164	6.29296	11.6295	0.453925	0.347427	2.15882	1.93238	1.63168	1.63471	3.62589	5.69021	3.74205	4.27092	4.35062	4.37112
evm.TU.contig_24967.5	AT1G76550.1		mobile	mobile																			Phosphofructokinase family protein	GO:0005524,GO:0006096,GO:0047334,GO:0003872,GO:0009744,GO:0015979,GO:0005829,GO:0009750,GO:0009749	49.2641	55.4246	55.3095	53.3984	45.2477	56.5627	25.9041	26.3565	35.5542	24.972	28.4491	29.2397	63.0594	63.1791	92.8619	100.579	99.3056	90.4445
evm.TU.contig_24967.6	AT1G42990.1		mobile	mobile																			basic region/leucine zipper motif 60	GO:0003700,GO:0006355,GO:0034976,GO:0010200,GO:0030968,GO:0005634,GO:0005789	6.62841	5.59284	6.70767	5.26838	10.4219	17.4831	18.9979	19.1429	24.0703	11.0379	27.7752	30.3526	36.1558	36.1796	24.6873	20.9001	52.7786	46.2163
evm.TU.contig_24967.7	AT1G27650.1																						U2 snRNP auxiliary factor small subunit, putative	GO:0000398,GO:0003723,GO:0089701,GO:0046872,GO:0003676,GO:0005634,GO:0048573	52.1641	51.0278	47.2355	63.9802	71.8147	88.0416	44.2166	37.5768	67.748	51.9768	79.5575	81.8449	98.0869	104.595	95.9896	100.356	99.7554	90.498
evm.TU.contig_25033	AT3G44610.1																						Protein kinase superfamily protein	GO:0006468,GO:0004672,GO:0005524	0	0	0	0	0	0	0	0	0	0	0	0	0	0	0	0	0	0
evm.TU.contig_25049.1	AT3G05860.1																						MADS-box transcription factor family protein	GO:0003677,GO:0046983,GO:0090406,GO:0000982,GO:0045944,GO:0043565,GO:0000987,GO:0043078,GO:0009793,GO:0005515,GO:0005634	0	0	0	0	0	0	0	0	0	0	0	0	0	0	0	0	0	0
evm.TU.contig_25049.2	AT3G05860.1																						MADS-box transcription factor family protein	GO:0000982,GO:0000987,GO:0045944,GO:0003677,GO:0046983	0	0	0	0	0	0	0	0	0	0	0	0	0	0	0	0	0	0
evm.TU.contig_25049.3	AT5G48670.1																						AGAMOUS-like 80	GO:0000982,GO:0045944,GO:0046983,GO:0000987,GO:0003677	0	0	0	0	0	0	0	0	0	0	0	0	0	0	0	0	0	0
evm.TU.contig_25049.4	AT5G48670.1																						AGAMOUS-like 80	GO:0000982,GO:0045944,GO:0046983,GO:0000987,GO:0003677	0	0	0	0	0	0	0	0	0	0.0601092	0.0780432	0.0749638	0	0	0	0	0	0
evm.TU.contig_25049.5	AT3G05860.2																						MADS-box transcription factor family protein	GO:0000982,GO:0000987,GO:0045944,GO:0003677,GO:0046983	0	0	0	0	0	0	0	0	0	0	0	0	0	0	0	0	0	0
evm.TU.contig_25091.1	AT3G16857.2		mobile	mobile																			response regulator 1	GO:0003677,GO:0000160	0	0	0	0	0	0	0	0	0	0	0	0	0	0	0	0	0	0
evm.TU.contig_25091.2	AT1G01860.1																						Ribosomal RNA adenine dimethylase family protein		18.1832	15.7142	30.6652	29.0929	27.9479	12.9226	1.35402	0.284255	0.505615	0.276402	0.897173	0.861772	18.9758	17.5538	22.9623	20.9081	30.1414	31.5254
evm.TU.contig_25091.3	AT1G01860.1																						Ribosomal RNA adenine dimethylase family protein	GO:0000179,GO:0006364,GO:0008649,GO:0000154	17.7192	19.6693	40.0474	31.6721	27.3586	20.8528	1.80592	1.91668	3.14702	2.58055	3.16434	4.46982	20.8868	25.5329	28.9098	23.8366	32.7563	34.5795
evm.TU.contig_25091.4	AT4G16110.1																						response regulator 2	GO:0000160,GO:0003677	0	0	0	0	0	0	0	0	0	0	0	0	0.019997	0.0263402	0.0270935	0.0285778	0.0566123	0.0356728
evm.TU.contig_25253.1	AT5G48670.1																						AGAMOUS-like 80	GO:0000982,GO:0000987,GO:0045944,GO:0003677,GO:0046983,GO:0090406,GO:0043565,GO:0043078,GO:0005515,GO:0009793,GO:0005634	0	0	0	0	0	0	0	0	0	0	0	0	0	0	0	0	0	0
evm.TU.contig_25253.2	AT5G48670.1																						AGAMOUS-like 80	GO:0000982,GO:0000987,GO:0045944,GO:0003677,GO:0046983,GO:0090406,GO:0043565,GO:0043078,GO:0005515,GO:0009793,GO:0005634	0	0	0	0	0	0	0	0	0	0	0	0	0	0	0	0	0	0
evm.TU.contig_25253.3	AT5G27810.1																						MADS-box transcription factor family protein	GO:0003677,GO:0046983,GO:0000982,GO:0045944,GO:0000987	0	0	0	0	0	0	0	0	0	0	0	0	0	0	0	0	0	0
evm.TU.contig_25253.4																								GO:0000982,GO:0045944,GO:0046983,GO:0000987,GO:0003677	0	0	0	0	0	0	0	0	0	0	0	0	0	0	0	0	0	0
evm.TU.contig_25253.5	AT5G27810.1																						MADS-box transcription factor family protein	GO:0003677,GO:0046983,GO:0000982,GO:0045944,GO:0000987	0	0	0	0	0	0	0	0	0	0	0	0	0	0	0	0	0	0
evm.TU.contig_25278.1	AT1G07170.1		mobile	mobile																			PHF5-like protein	GO:0004751,GO:0009052	35.2327	28.7646	72.2326	67.9991	115.23	95.5215	74.6148	79.61	109.124	84.0024	105.107	100.138	83.5552	91.574	113.5	104.228	141.44	126.099
evm.TU.contig_25278.2	AT5G04220.2																						Calcium-dependent lipid-binding (CaLB domain) family protein	GO:0008289	1.91573	1.52323	2.7067	2.43735	2.09409	15.5178	5.49361	5.87023	5.1255	4.27237	2.79608	2.31033	8.67693	7.68881	7.02082	7.14531	10.0492	7.38221
evm.TU.contig_25278.3	AT1G02850.2		mobile	mobile																			beta glucosidase 11	GO:0004553,GO:0005975,GO:0005773,GO:0080167,GO:0046283,GO:0005777	2.67273	1.78082	6.3595	5.35312	5.32422	5.26824	0.234567	0.2519	0.644583	0.773498	0.384973	0.305473	13.9716	16.944	8.29323	8.80551	4.93471	4.96552
evm.TU.contig_25364.1																									0	0	0	0	0	0	0	0	0	0	0	0	0	0	0	0	0	0
evm.TU.contig_25364.2																									0	0	0	0	0.0343739	0	0.0337827	0.19858	0.0294351	0	0.0940143	0.0301016	0	0	0	0	0	0
evm.TU.contig_25364.3																									0	0	0	0	0	0	0	0	0	0	0	0	0	0	0	0	0	0
evm.TU.contig_25364.4																									0	0	0	0	0	0	0	0	0	0	0	0	0	0	0	0	0	0
evm.TU.contig_25364.5																									0	0	0	0	0	0	0	0.0495012	0	0	0	0	0	0	0	0	0	0
evm.TU.contig_25391	AT2G04037.1																						Protein of unknown function (DUF784)		0	0	0	0	0	0	0	0	0	0	0	0	0	0	0	0	0	0
evm.TU.contig_25723.1																									0	0	0	0	0	0	0	0	0	0	0	0	0	0	0	0	0	0
evm.TU.contig_25723.2	AT1G23200.1																			CDR			Plant invertase/pectin methylesterase inhibitor superfamily	GO:0004857,GO:0005618,GO:0030599,GO:0042545	3.19635	1.80398	1.08046	3.58299	0.807748	194.425	0.030533	0.0448692	0	0.196334	0.0283235	0	14.725	28.3409	8.82907	5.45696	6.08477	4.0381
evm.TU.contig_25723.3	AT1G14890.1																						Plant invertase/pectin methylesterase inhibitor superfamily protein	GO:0004857,GO:0005886,GO:0046910,GO:0005774,GO:0009641,GO:0005794,GO:0010214,GO:0009567,GO:0016020,GO:0043086,GO:0005768,GO:0009506,GO:0005802	19.1262	14.8763	14.2558	18.4956	22.4311	43.1951	1.34286	0.411122	1.95008	0.959435	1.76473	0.69798	107.266	86.8721	181.552	151.618	148.634	169.377
evm.TU.contig_25860																									0	0	0	0	0	0	0	0	0	0	0	0	0	0	0	0	0	0
evm.TU.contig_25982.1																									0	0	0	0	0	0	0	0	0	0	0	0	0	0	0	0	0	0
evm.TU.contig_25982.2	AT5G48670.1																						AGAMOUS-like 80	GO:0000982,GO:0000987,GO:0045944,GO:0003677,GO:0046983,GO:0090406,GO:0043565,GO:0043078,GO:0009793,GO:0005515,GO:0005634	0	0	0	0	0	0	0	0	0.220443	0	0	0.225435	0	0	0	0	0	0
evm.TU.contig_26005.1																									0	0	0	0	0	0	0	0	0	0	0	0	0	0	0	0	0	0
evm.TU.contig_26005.2	AT3G44610.1																						Protein kinase superfamily protein	GO:0006468,GO:0005524,GO:0004672	0	0	0	0	0	0	0	0	0	0	0	0	0	0	0	0	0	0
evm.TU.contig_26005.3																									0	0	0	0	0	0	0	0	0	0	0	0	0	0	0	0	0	0
evm.TU.contig_26058.1	AT5G48670.1																						AGAMOUS-like 80	GO:0003677,GO:0046983,GO:0090406,GO:0000982,GO:0045944,GO:0043565,GO:0000987,GO:0043078,GO:0009793,GO:0005515,GO:0005634	0	0	0	0	0	0	0	0	0	0	0	0	0	0	0	0	0	0
evm.TU.contig_26058.2	AT5G48670.1																						AGAMOUS-like 80	GO:0000982,GO:0000987,GO:0045944,GO:0003677,GO:0046983,GO:0090406,GO:0043565,GO:0043078,GO:0009793,GO:0005515,GO:0005634	0	0	0	0	0	0	0	0	0	0	0	0	0	0	0	0	0	0
evm.TU.contig_26180	AT1G32050.1	mobile	mobile	mobile			mobile_sap						CUS										SCAMP family protein	GO:0015031,GO:0016021,GO:0005886,GO:0005794,GO:0005739	7.956	7.61668	9.48557	9.3385	12.5474	11.0507	1.23936	0.982189	4.49299	2.78611	4.06081	3.77437	10.5539	10.5922	12.6061	13.1736	13.1657	13.0797
evm.TU.contig_26337.1	AT5G36210.1																						alpha/beta-Hydrolases superfamily protein	GO:0006508,GO:0008236,GO:0005829,GO:0009507	14.4059	13.9645	21.9551	21.9853	28.8466	16.7166	0.744329	0.648352	0.899586	0.879186	0.707172	0.807635	9.68707	11.6408	11.8641	11.8588	16.8937	16.2383
evm.TU.contig_26337.2	AT2G22070.1																						pentatricopeptide (PPR) repeat-containing protein	GO:0005515,GO:0008270	5.43936	5.49298	8.29011	8.63225	4.33124	2.72654	2.38499	2.10733	2.68306	2.4158	2.85652	2.63621	3.05207	3.24595	2.75679	2.87551	2.62416	2.21817
evm.TU.contig_26337.3	AT5G16530.1																	CDL					Auxin efflux carrier family protein	GO:0016021,GO:0055085,GO:0005783,GO:0010315,GO:0009555,GO:0080162,GO:0080161,GO:0010252	24.6757	19.4457	4.99194	11.1114	3.76784	5.23577	0.132252	0	0	0	0	0.0785606	0.0330127	0.0869691	0	0	0.0467302	0
evm.TU.contig_26337.4	AT5G16490.1																						ROP-interactive CRIB motif-containing protein 4	GO:0005886,GO:0016324,GO:0017157,GO:0010215,GO:0009860,GO:0051650,GO:0005515,GO:0030833	3.22094	2.07381	1.56146	2.09675	3.25509	3.13898	0.220628	0.162111	0	0	0	0	2.14786	2.06747	0.447706	0.590292	1.40323	1.47369
evm.TU.contig_26338	AT2G20580.1	mobile	mobile	mobile			mobile_sap																26S proteasome regulatory subunit S2 1A	GO:0000502,GO:0030234,GO:0042176,GO:0005488,GO:0051726,GO:0005829,GO:0016020,GO:0045087,GO:0005737,GO:0043130,GO:0005515,GO:0009506,GO:0005634,GO:0006511,GO:0005886,GO:0005774,GO:0009505,GO:0009751,GO:0005783,GO:0030163,GO:0008540	31.8487	28.9989	44.5908	43.1959	60.8424	48.8685	8.76563	6.6382	20.9961	18.0711	10.3652	9.81932	36.2471	41.3818	54.5368	51.7657	62.996	59.1582
evm.TU.contig_26340.1																									0.910773	0.515196	6.51695	5.9186	3.12311	2.53158	0.511567	0.563824	4.45732	3.47224	1.42365	2.05121	0	0	0	0	0	0
evm.TU.contig_26340.2	AT5G15840.1																						B-box type zinc finger protein with CCT domain	GO:0005515	8.38592	6.15261	11.1552	12.4197	40.6071	33.445	0.733111	0.538666	0.918225	0.687469	1.87017	2.2863	33.9007	27.2535	16.7826	23.8315	28.122	25.4022
evm.TU.contig_26340.3	AT4G31730.1	mobile	mobile	mobile																			glutamine dumper 1		14.7052	9.20725	17.403	20.321	20.5293	13.4558	101.512	124.274	131.024	76.4689	47.9605	53.9333	44.6195	19.1246	36.7841	203.106	7.01776	12.845
evm.TU.contig_26343.1	AT5G67630.1																						P-loop containing nucleoside triphosphate hydrolases superfamily protein	GO:0043141,GO:0003678,GO:0005524,GO:0005730,GO:0009507	38.3237	38.3686	39.352	55.8925	40.2814	26.6512	12.9252	8.66084	22.6654	18.0048	29.6355	26.1483	33.9686	37.6071	50.3947	53.9385	57.3897	58.5334
evm.TU.contig_26343.2	AT5G67640.1																								9.47734	7.30574	12.078	11.7095	9.08048	8.03855	17.5355	15.5304	21.6904	13.0879	26.3606	27.2038	11.1971	12.2006	5.08337	6.86988	7.96635	7.11136
evm.TU.contig_26343.3	AT3G26300.1																						cytochrome P450, family 71, subfamily B, polypeptide 34	GO:0005506,GO:0016705,GO:0020037,GO:0055114	0.331924	0.0568967	0.239904	1.12051	0.991606	22.1742	0	0	0.0738378	0.0605468	0.0786115	0.113264	0.793267	0.794121	0.859823	1.36039	3.90764	1.69814
evm.TU.contig_26343.4																									0	0	0	0	0	0	0	0	0	0	0	0	0	0	0	0	0	0
evm.TU.contig_26343.5	AT4G37700.1																			CDR				GO:0005886	0.263112	0.165372	0.348643	0.101775	0.12531	0.152364	0.24631	0	0	0	0	0	71.1063	105.324	23.8664	21.0881	0.783287	1.31618
evm.TU.contig_26343.6	AT3G49810.1																						ARM repeat superfamily protein	GO:0004842,GO:0016567,GO:0005488,GO:1901001,GO:0061630,GO:0071472	16.7971	17.1904	20.5002	18.3805	22.9994	28.0928	11.9485	8.85538	15.5035	14.3759	29.3651	31.7091	19.7548	21.7863	36.6843	31.4423	38.9842	34.4806
evm.TU.contig_26396.1	AT3G25165.1																						ralf-like 25	GO:0004871	0	0	0	0	0	0	0	0	0	0	0	0	0	0	0	0	0	0
evm.TU.contig_26396.2																									0	0	0	0	0	0	0	0	0	0	0	0	0	0	0	0	0	0
evm.TU.contig_26548.1	AT1G71220.2		mobile	mobile																			UDP-glucose:glycoprotein glucosyltransferases;transferases, transferring hexosyl groups;transferases, transferring glycosyl groups	GO:0003980,GO:0006486,GO:0016757	49.7282	39.7361	65.09	73.1885	81.8817	92.7114	37.4691	17.5198	39.6959	42.2853	20.1437	28.4543	104.584	115.919	92.0179	98.4261	98.3933	113.193
evm.TU.contig_26548.2																									0	0	0	0	0	0	0	0	0	0	0	0	0	0	0	0	0	0
evm.TU.contig_26548.3	AT3G20600.1	mobile	mobile	mobile				mobile_root												CDR			Late embryogenesis abundant (LEA) hydroxyproline-rich glycoprotein family	GO:0046658,GO:0005886,GO:0004871,GO:0042742,GO:0006952,GO:0009626,GO:0010942,GO:0009863,GO:0009814,GO:0005515,GO:0009816,GO:0009817	37.3545	27.1466	40.2167	59.6931	42.1412	36.3677	5.90103	2.89059	5.52247	4.37226	2.63564	3.21324	88.3811	80.3056	31.4886	44.207	18.7658	19.8539
evm.TU.contig_26548.4	AT1G11040.1																			CDR			HSP40/DnaJ peptide-binding protein	GO:0006457,GO:0051082	33.6088	22.2575	42.1138	54.7389	45.2794	35.2225	0.897708	0.565377	0.44696	0.183253	0.416374	0.45708	55.0292	50.7267	15.8744	17.0872	13.4583	14.3053
evm.TU.contig_26548.5	AT1G71210.1																						Pentatricopeptide repeat (PPR) superfamily protein	GO:0005515	37.2961	35.8516	57.5451	67.9986	84.9019	62.2843	11.1115	9.6928	25.2363	17.0441	13.9713	14.335	48.526	54.9322	52.6295	45.9319	64.9216	64.4407
evm.TU.contig_26555																									0	0	0	0	0	0	0	0	0	0	0	0	0	0	0	0	0	0
evm.TU.contig_26556.1	AT1G31050.1																				just_up		basic helix-loop-helix (bHLH) DNA-binding superfamily protein	GO:0046983,GO:2000214,GO:0042631,GO:0043565,GO:0006355,GO:2000377,GO:0071215,GO:0045893,GO:0005515,GO:0071472,GO:0009739,GO:0005634,GO:0001046	0.457008	0.605896	0.738038	1.01094	0.612155	1.36458	0	0.0147352	0	0	0.0186031	0.017869	5.93205	7.02247	13.7955	13.4782	7.56788	4.55437
evm.TU.contig_26556.2	AT2G02090.1																						SNF2 domain-containing protein / helicase domain-containing protein	GO:0005524,GO:0006974,GO:0005515,GO:0071494	2.90878	2.93961	4.68067	5.36548	4.05636	4.61137	1.04274	0.787335	3.37316	2.3091	1.80096	1.62724	2.90776	2.93794	4.13839	4.99398	4.91598	4.65613
evm.TU.contig_26619																								GO:0004672,GO:0005524,GO:0006468	0	0	0	0	0	0	0	0	0	0	0	0	0	0	0	0	0	0
evm.TU.contig_26638.1	AT5G14500.1																						aldose 1-epimerase family protein	GO:0030246,GO:0005975,GO:0016853,GO:0003824	162.679	163.972	254.8	251.414	179.412	114.608	391.428	331.439	597.264	559.953	991.006	977.541	74.8908	98.9927	142.767	116.227	140.974	137.114
evm.TU.contig_26638.2	AT3G63170.1																						Chalcone-flavanone isomerase family protein	GO:0009813,GO:0045430,GO:0016872	2.12398	2.32031	2.21134	1.52579	0.91523	1.58138	0.0473416	0.173925	0.0824981	0.101472	0.0439159	0	0.602689	0.887262	1.72921	1.46929	1.15422	1.70758
evm.TU.contig_26638.3	AT5G40530.1																						S-adenosyl-L-methionine-dependent methyltransferases superfamily protein	GO:0005730,GO:0008168	7.23157	6.35486	10.4519	8.81653	9.88588	9.97287	4.85166	4.91893	6.92533	4.46955	7.11721	7.205	7.33217	7.48153	5.59672	6.27901	9.40873	9.37867
evm.TU.contig_26638.4	AT3G27560.1		mobile	mobile																			Protein kinase superfamily protein	GO:0004672,GO:0006468,GO:0005524,GO:0010053,GO:0005739	12.2521	10.0782	7.2569	8.41253	8.45185	14.3323	5.52124	4.8537	10.0939	4.45546	6.49359	5.68831	34.6276	25.5776	16.1806	19.4939	24.2468	16.4309
evm.TU.contig_26687.1	AT5G60440.1																						AGAMOUS-like 62	GO:0003677,GO:0046983	0	0	0	0	0	0	0	0	0	0	0	0	0	0	0	0	0	0
evm.TU.contig_26687.2	AT5G60440.1																						AGAMOUS-like 62	GO:0003677,GO:0046983	0	0	0	0	0	0	0	0	0	0	0	0	0	0	0	0	0	0
evm.TU.contig_26687.3	AT5G60440.1																						AGAMOUS-like 62	GO:0000977,GO:0045944,GO:0003677,GO:0046983,GO:0009911,GO:0009658,GO:0009559,GO:0009960,GO:0009553,GO:2000012,GO:0005829,GO:0043078,GO:0005515,GO:0005634	0	0	0	0	0	0	0	0	0	0	0	0	0	0	0	0	0	0
evm.TU.contig_26687.4	AT5G60440.1																						AGAMOUS-like 62	GO:0046983,GO:0003677	0	0	0	0	0	0	0	0	0	0	0	0	0	0	0	0	0	0
evm.TU.contig_26701																									0.331964	0.250376	0.263926	0.308178	0.474304	0.346022	0	0	0	0.133219	0	0.0830707	0.628344	0.367848	0.283776	0.0997743	0.889433	2.24181
evm.TU.contig_26718.1	AT3G21350.2																						RNA polymerase transcriptional regulation mediator-related	GO:0006357,GO:0001104,GO:0016592	69.4318	60.7413	77.0831	108.154	160.423	121.707	126.043	138.757	249.492	168.812	192.698	188.616	173.978	201.873	210.766	175.312	190.405	189.502
evm.TU.contig_26718.2	AT1G14520.1																						myo-inositol oxygenase 1	GO:0005506,GO:0005737,GO:0019310,GO:0050113,GO:0055114,GO:0006949	0.306544	0.224781	1.01548	0.671923	21.9965	26.3313	0.526108	1.30027	0.0833457	0.102515	0.75424	0.468781	0.501432	1.13227	0.97054	0.358299	49.8372	28.6881
evm.TU.contig_26718.3	AT2G19210.1																						Leucine-rich repeat transmembrane protein kinase protein	GO:0004672,GO:0006468,GO:0005515,GO:0005524	186.414	191.176	203.872	272.449	143.264	58.9335	0.0714179	0.104951	0.0311135	0.0127565	0.0993749	0.015909	0.0401116	0	0.0181154	0	0.0189263	0
evm.TU.contig_26718.4																									0	0	0	0	0	0	0	0	0	0	0	0	1.10476	1.4552	0	1.05255	0	0
evm.TU.contig_26744	AT1G01950.3																						armadillo repeat kinesin 2	GO:0008017,GO:0032886,GO:0048364,GO:0005488,GO:0007018,GO:0005515,GO:0003777,GO:0005524	0.132963	0.0835702	0	0.102863	0	0	0	0.0914581	0.0542267	0	0	0	0.0466062	0	0.0631457	0	0.131944	0
evm.TU.contig_26789.1	AT5G12220.1																						las1-like family protein		16.3043	14.6029	31.8666	31.2182	30.6722	36.8221	6.10526	4.20557	7.64686	7.63353	10.619	7.48	19.431	18.8196	16.6477	17.1514	29.9318	21.4095
evm.TU.contig_26789.2	AT5G12220.1																						las1-like family protein		10.6435	8.45399	21.3102	21.8519	21.1398	23.875	4.0786	3.64043	8.13299	5.9063	7.66849	7.02444	14.6771	14.7965	12.1369	13.1241	18.5124	19.8563
evm.TU.contig_26789.3	AT2G44310.1	mobile	mobile	mobile																			Calcium-binding EF-hand family protein	GO:0005509,GO:0005829	80.3216	55.0638	30.2934	41.0528	96.0059	64.1645	127.785	143.249	48.5922	55.248	115.061	112.469	64.8095	56.398	79.4084	122.545	130.819	120.831
evm.TU.contig_26789.4	AT5G23880.1																						cleavage and polyadenylation specificity factor 100	GO:0005847,GO:0006378,GO:0006379,GO:0005737,GO:0035194,GO:0009506,GO:0005515,GO:0003677,GO:0005634	4.29363	4.25479	10.8834	9.3311	11.8983	8.7658	1.49629	1.17795	2.33904	1.94046	2.63606	2.61047	4.95756	5.5627	9.18549	7.61641	9.40336	10.7671
evm.TU.contig_26789.5																									7.43065	8.26288	16.6627	12.6025	14.7002	18.8668	6.1535	6.88038	10.7232	5.73455	6.70095	11.4428	8.61519	8.70891	19.5447	16.6069	15.031	15.7261
evm.TU.contig_26848																									0	0	0	0	0	0	0	0	0	0	0	0	0	0	0	0	0	0
evm.TU.contig_26900	AT5G57340.1		mobile	mobile				mobile_root																	13.9952	11.5451	21.6354	27.2554	14.8582	28.1964	0.636876	0.267403	0.277457	0	0.168797	0.0810684	28.3434	33.5648	6.60031	7.10796	19.4334	17.2591
evm.TU.contig_26916																									0	0	0	0	0	0	0	0	0	0	0	0	0	0	0	0	0	0
evm.TU.contig_26917																									0	0	0	0	0	0	0	0	0	0	0	0	0	0	0	0	0	0
evm.TU.contig_26924.1																									13.1633	20.6836	40.699	32.2477	25.0767	27.9498	45.1834	57.3442	73.3687	74.8359	72.3966	73.2	46.1402	32.4139	72.9332	59.3452	95.7914	85.0533
evm.TU.contig_26924.2	AT4G25440.1																						zinc finger WD40 repeat protein 1	GO:0005515,GO:0046872	1.78853	1.32251	2.36994	4.51721	1.6034	3.71636	5.68775	5.91598	10.1905	9.05982	7.1491	7.34968	6.12165	4.54178	7.04497	7.64174	9.00463	7.8614
evm.TU.contig_26951.1	AT1G27850.1																							GO:0005886	11.5269	11.3353	11.2986	14.6065	10.1041	9.85581	19.338	19.7249	46.5598	36.8437	22.7134	21.9866	15.9759	16.7786	18.2065	22.4413	14.8411	16.1856
evm.TU.contig_26951.2	AT1G27850.1																								0	0.0571742	0	0	0.129971	0.105354	0	0.0625707	0.111297	0.0304211	0.078995	0.037939	0.159427	0.335998	0	0.0455676	0.0902691	0.0568807
evm.TU.contig_26951.3																									0	0	0	0	0	0	0	0	0	0	0	0	0	0.706457	0	0	0	0
evm.TU.contig_26951.4	AT1G27880.1																						DEAD/DEAH box RNA helicase family protein	GO:0003676,GO:0005524,GO:0008026,GO:0006310	0	0	0	0	0	0	0	0	0	0	0	0	0	0	0.069054	0	0	0
evm.TU.contig_26967	AT1G70300.1																						K+ uptake permease 6	GO:0015079,GO:0016020,GO:0071805,GO:0005886	8.31415	9.73584	5.49204	5.63759	4.14826	5.91792	0.382211	0.306367	0.363298	0.256528	0.741339	0.660487	18.1275	18.3595	19.3664	20.6257	17.4217	15.1013
evm.TU.contig_27001.1																									0	0	0	0	0	0	0	0	0	0	0	0	0	0	0	0	0	0
evm.TU.contig_27001.2	AT2G14580.1																						basic pathogenesis-related protein 1	GO:0005576,GO:0080027,GO:0009723,GO:0009753,GO:0009751,GO:1901001,GO:0009611,GO:0009617,GO:0009814	0.48468	0.365559	0.192671	1.12488	3.87801	455.191	0.95283	0.100016	0.237202	0.0972526	1.01015	0.242573	918.018	333.656	1303.6	1606.5	2101.58	833.74
evm.TU.contig_27001.3	AT4G16444.1																							GO:0071816,GO:0043621,GO:0005515,GO:0048767,GO:0005789	11.4967	10.5816	15.0957	14.2729	16.7705	49.318	8.38758	8.26693	10.589	9.39174	7.04859	7.29281	66.83	25.9994	45.3189	48.9359	73.8055	38.3438
evm.TU.contig_27001.4	AT1G71430.1																								11.4183	10.9526	17.5035	16.3102	19.7975	16.7249	6.11308	5.74937	8.6135	6.71364	10.7582	8.6529	18.6515	18.5723	18.3237	16.7107	22.8468	23.3327
evm.TU.contig_27001.5	AT2G14620.1																			CDR			xyloglucan endotransglucosylase/hydrolase 10	GO:0004553,GO:0005975,GO:0005618,GO:0006073,GO:0016762,GO:0048046,GO:0010411,GO:0042546	2.00169	2.22018	0.234034	0.409911	1.34587	1.97736	0.330681	0.121487	0	0	0	0	10.9785	9.18757	2.90779	4.12878	4.7906	2.87142
evm.TU.contig_27050																									0	0	0	0	0	0	0	0	0	0	0	0	0	0	0	0	0	0
evm.TU.contig_27094																									0	0	0	0	0	0	0	0	0	0	0	0	0	0	0	0	0	0
evm.TU.contig_27218.1	AT1G68740.1																						EXS (ERD1/XPR1/SYG1) family protein	GO:0016021	0	0	0	0	0	0	0	0	0	0	0	0	0	0	0	0	0	0
evm.TU.contig_27218.2	AT2G38560.1																						transcript elongation factor IIS	GO:0006351,GO:0005634,GO:0003676,GO:0008270,GO:0006355	0	0	0	0	0	0	0.0797133	0	0	0	0	0	0	0.0786296	0.0808784	0.0853093	0	0
evm.TU.contig_27218.3	AT3G06240.1																						F-box family protein	GO:0005515	0	0	0	0	0	0	0	0	0	0	0	0	0	0	0	0	0	0
evm.TU.contig_27280	AT5G47020.1																								13.3646	12.5568	14.7828	16.1461	14.5175	8.74636	1.60674	1.51114	2.91192	1.72195	2.44437	2.20476	10.2274	9.76296	9.97696	9.595	11.1048	12.1059
evm.TU.contig_27313	AT5G60440.1																						AGAMOUS-like 62	GO:0000977,GO:0045944,GO:0003677,GO:0046983	0	0	0	0	0	0	0	0	0	0	0	0	0	0	0	0	0	0
evm.TU.contig_27319	AT4G10840.1		mobile	mobile																			Tetratricopeptide repeat (TPR)-like superfamily protein	GO:0005515,GO:0005874,GO:0005886,GO:0031347,GO:0005737,GO:0009860	33.0412	33.8435	24.6727	35.1521	24.4865	23.8968	13.2239	11.6554	16.7116	17.5818	9.94508	10.1035	37.7823	35.8453	34.9122	33.2747	33.3101	31.6252
evm.TU.contig_27379.1	AT2G29380.1										CU20												highly ABA-induced PP2C gene 3	GO:0003824,GO:0004722,GO:0006470,GO:0043169	0.357056	0.244819	0.838724	0.828681	8.53351	10.4322	2.78039	2.5453	5.87772	3.28913	14.3758	12.4684	5.08586	5.30534	12.394	6.04872	54.8874	45.1199
evm.TU.contig_27379.2	AT1G64390.1		mobile	mobile														CDL	CDS				glycosyl hydrolase 9C2	GO:0004553,GO:0005975,GO:0030246,GO:0003824	84.4535	62.8832	15.6268	28.4488	20.8767	33.7744	168.52	133.739	41.5739	50.6634	28.3345	31.6072	47.7534	49.8263	75.0652	78.6081	50.069	55.7825
evm.TU.contig_27401																									0.155401	0.586036	0	0	0.666101	0.539939	0	0	0	0	0	0	0	0	0	0.467068	0	0
evm.TU.contig_27433	AT1G65810.1																						P-loop containing nucleoside triphosphate hydrolases superfamily protein		16.8684	16.5394	10.1925	12.2146	26.8971	40.5577	5.21111	5.15168	11.3925	4.94167	9.93172	10.8906	52.576	51.87	20.8607	19.8742	40.8771	40.7565
evm.TU.contig_27490	AT5G37800.1																			CDR			RHD SIX-LIKE 1	GO:0046983,GO:0010431,GO:0048766,GO:0005739,GO:0006355,GO:0061630	0.0976978	0.0921078	0	0.0755813	0	0.169725	0	0	0	0	0	0.0407465	0.821881	1.21791	0.0927956	0.0489397	0.0969491	0.0610899
evm.TU.contig_27491.1																									9.10058	10.2652	8.3982	11.5035	12.074	18.3509	29.6659	35.2114	49.9067	36.6843	41.4904	46.1566	13.842	12.8305	18.2912	12.6994	16.449	23.7783
evm.TU.contig_27491.2	AT4G20960.1																						Cytidine/deoxycytidylate deaminase family protein	GO:0008270,GO:0016787,GO:0003824,GO:0008835,GO:0009231,GO:0055114,GO:0009507,GO:0009570	20.584	20.7358	26.5541	28.4512	20.1134	32.7079	30.5718	30.8869	53.6382	32.0193	42.9906	45.9066	22.816	26.3867	20.9023	20.3744	28.2089	30.9555
evm.TU.contig_27498	AT3G44600.1																						cyclophilin71	GO:0005515,GO:0003755,GO:0006457,GO:0000413,GO:0010338,GO:0010305,GO:0010358,GO:0048453,GO:0048443,GO:0042393,GO:0009909,GO:0048440,GO:0005634,GO:0009933,GO:0003682,GO:0010082,GO:0031060	13.6137	11.9941	20.4846	20.1811	19.8619	17.771	7.13501	6.2812	13.5948	8.78159	12.076	11.6475	14.0837	13.5449	13.6044	12.7505	16.782	17.2289
evm.TU.contig_27553.1	AT1G72160.1		mobile	mobile																			Sec14p-like phosphatidylinositol transfer family protein	GO:0006810,GO:0016021	0	0	0	0	0	0	0	0	0	0	0.124092	0	0	0	0	0	0	0.178706
evm.TU.contig_27553.2	AT4G09160.1	mobile	mobile	mobile																			SEC14 cytosolic factor family protein / phosphoglyceride transfer family protein	GO:0005829,GO:0016021,GO:0048046,GO:0016020,GO:0009506,GO:0009507,GO:0005634,GO:0005886,GO:0006810,GO:0005773,GO:0005794,GO:0002020,GO:0009860	0	0	0	0.0723137	0	0	0	0	0	0	0	0	0	0	0.0887838	0	0.0927577	0.116898
evm.TU.contig_27553.3	AT5G60440.1																						AGAMOUS-like 62	GO:0000977,GO:0045944,GO:0003677,GO:0046983	0	0	0	0	0	0	0	0	0	0	0	0	0	0	0	0	0	0
evm.TU.contig_27553.4																									0	0	0	0	0	0	0	0	0	0	0	0	0	0	0	0	0	0
evm.TU.contig_27553.5	AT2G24840.1																						AGAMOUS-like 61	GO:0003677,GO:0046983	0	0	0	0	0	0	0	0	0	0	0	0	0	0	0	0	0	0
evm.TU.contig_27553.6																								GO:0046983,GO:0003677	0	0	0	0	0	0	0	0	0	0	0	0	0	0	0	0	0	0
evm.TU.contig_27558	AT2G45060.1																						Uncharacterised conserved protein UCP022280	GO:0005739	9.17276	9.23217	10.7718	10.2102	12.1703	12.6041	4.85994	4.41541	5.25021	3.5544	7.54678	6.74428	12.99	11.8146	10.5116	9.70817	12.7661	12.0087
evm.TU.contig_27573.1	AT2G01660.1																						plasmodesmata-located protein 6	GO:0042742,GO:0010497,GO:0009505,GO:0051707,GO:0046739,GO:0009506	12.0226	11.8978	4.9784	6.66272	9.52482	29.8567	0.514044	0.298187	0.235732	0.347939	0.376458	0.289283	15.4182	23.9651	16.2506	13.3769	13.3644	16.6256
evm.TU.contig_27573.2	AT2G01650.1		mobile	mobile																			plant UBX domain-containing protein 2	GO:0005515,GO:0050832,GO:0009620	20.7982	17.5349	19.043	21.86	23.9678	33.5254	11.5863	10.9933	16.5403	20.1307	26.5366	25.9374	20.8667	23.0937	24.2156	26.3364	24.5382	23.377
evm.TU.contig_27574	AT3G09360.1																						Cyclin/Brf1-like TBP-binding protein	GO:0000126,GO:0001026,GO:0006383,GO:0006355,GO:0070897,GO:0017025,GO:0009793	9.48055	9.28362	13.4585	13.4267	19.3554	18.5393	4.20272	3.10603	5.90381	5.48017	4.07478	3.59738	15.1077	16.9268	10.7536	10.1363	16.5147	16.9742
evm.TU.contig_27575.1	AT4G13750.1																						Histidine kinase-, DNA gyrase B-, and HSP90-like ATPase family protein		10.8726	9.96465	20.0608	19.9057	20.0527	16.1794	4.92695	3.12854	11.7657	9.12633	6.771	7.37101	13.073	15.2999	13.0837	15.493	16.7643	15.9266
evm.TU.contig_27575.2	AT4G14147.2																						protein binding	GO:0005885,GO:0015629,GO:0030041,GO:0030833,GO:0034314,GO:0009524,GO:0007112,GO:0007015,GO:0055046,GO:0045010,GO:0000902,GO:0080175,GO:0005515	2.71798	2.47921	4.73919	4.37238	5.55172	6.64802	5.67669	5.86174	6.96302	5.51277	10.0461	10.5091	3.03352	3.15313	3.41106	3.31777	5.69614	5.6508
evm.TU.contig_27582.1	AT4G05320.2	mobile	mobile	mobile																			polyubiquitin 10	GO:0005515,GO:0016567,GO:0010224,GO:0003729,GO:0005829,GO:0003735,GO:0009506,GO:0006511,GO:0009733,GO:0005886,GO:0005622,GO:0005773,GO:0005730,GO:0009751,GO:0042256,GO:0005794,GO:0022625,GO:0045116,GO:0006464,GO:0009693,GO:0022627	371.199	379.473	322.409	654.547	279.639	432.13	215.708	170.892	234.519	256.214	156.074	148.188	607.785	791.501	584.53	604.042	546.581	555.453
evm.TU.contig_27582.2	AT2G37200.1																						Uncharacterised protein family (UPF0497)	GO:0005886	0.899119	0.858541	1.51216	1.57843	1.63051	1.44184	1.50535	1.53424	2.53862	2.01228	2.23728	2.39418	2.02429	2.42691	2.70982	3.01418	3.58607	3.5679
evm.TU.contig_27582.3																									0.140475	0.132438	0	0.163012	0.200708	0	0	0	0	0	0	0.175763	0	0	0.20014	0.211104	0.209098	0.263515
evm.TU.contig_27586	AT3G05860.2																						MADS-box transcription factor family protein	GO:0003677,GO:0046983,GO:0000982,GO:0045944,GO:0000987	0	0	0	0	0	0	0	0	0	0	0	0	0	0	0	0	0	0
evm.TU.contig_27606.1	AT4G00850.1																						GRF1-interacting factor 3	GO:0003713	0.354884	0.418224	0.617201	0.875118	0.253526	0.231196	0	0.0457698	0.0542751	0	0.057784	0.055504	0.233239	0.614447	0.568818	0.666645	1.51871	1.49787
evm.TU.contig_27606.2	AT1G73080.1	mobile	mobile	mobile																			PEP1 receptor 1	GO:0005515,GO:0004672,GO:0005524,GO:0006468	3.17298	3.54587	6.2251	5.76111	9.67275	4.13418	40.2342	33.274	46.3513	54.9812	71.0112	72.744	10.0529	10.798	6.1964	4.52167	7.59343	7.90197
evm.TU.contig_27631.1	AT5G44680.1															CD10		CDL	CDS				DNA glycosylase superfamily protein	GO:0006284,GO:0008725,GO:0003824,GO:0006281	24.2927	23.5283	3.66347	4.19216	3.26549	4.09857	4.65871	5.81922	1.26285	1.3314	1.24846	3.13637	4.41906	5.56551	0.89284	1.21874	3.78608	2.28197
evm.TU.contig_27631.2	AT4G20160.1																							GO:0009555,GO:0009553,GO:0009507	1.21808	0.86129	1.83598	2.4383	2.27699	3.26234	28.9778	28.686	31.3961	28.4231	33.0292	30.8115	4.24827	4.94909	5.42326	6.22376	6.67833	6.45507
evm.TU.contig_27813	AT4G02440.1																						F-box family protein	GO:0005515,GO:0048366,GO:0009585,GO:0010099,GO:0005634,GO:0048573	44.0105	49.504	25.6485	33.175	42.2707	60.1451	36.6822	37.8315	58.1468	51.7325	41.6807	51.5874	35.4682	46.5736	51.9413	47.6922	41.9294	38.8684
evm.TU.contig_27826.1	AT4G14160.2																						Sec23/Sec24 protein transport family protein	GO:0006886,GO:0006888,GO:0030127,GO:0005524,GO:0016887,GO:0008270	2.65976	2.6788	2.41465	2.89445	4.36535	4.67675	2.386	2.23205	3.97517	2.73728	4.79471	4.92871	5.1906	4.85807	5.14652	4.9857	6.91484	6.35978
evm.TU.contig_27826.2																									0.348562	0.219079	0	0.269656	0	0.201846	0	0	0.142155	0.116567	0.454037	0.581495	0.122178	0.160934	0	0.34921	0	0
evm.TU.contig_27841	AT4G35350.1																						xylem cysteine peptidase 1	GO:0008234,GO:0006508	1668.25	1462.18	731.109	558.09	1979.6	762.339	29980.8	19586.3	15297.2	29986.9	14094.3	14839.7	13.6337	34.0881	28.6002	23.8081	126.525	42.7368
evm.TU.contig_27842.1	AT2G19180.1																								61.5098	57.3984	88.9742	74.8135	137.829	161.196	27.1673	33.6294	31.1712	25.0503	47.8321	50.8086	112.194	124.049	93.8127	85.7855	104.021	88.965
evm.TU.contig_27842.2	AT4G29960.1																							GO:0005886,GO:0036503,GO:0005783,GO:0005515	24.4906	23.074	30.6334	26.5916	43.2059	40.0352	9.6237	8.26089	15.1609	14.3871	9.39271	8.79858	27.9905	29.176	29.2237	28.3841	36.406	31.4096
evm.TU.contig_27842.3	AT4G29950.1	mobile	mobile	mobile																			Ypt/Rab-GAP domain of gyp1p superfamily protein		15.3841	17.1068	24.4823	24.7211	28.2398	90.1248	0.701007	0.346889	0.710513	0.378191	0.265421	0.178463	44.375	58.8602	24.8067	24.0835	25.6593	23.1443
evm.TU.contig_27928.1	AT4G33450.1																						myb domain protein 69	GO:0003677,GO:2000652,GO:0005634,GO:0045893	0	0	0.0872378	0	0.0627103	0.152498	0	0	0	0	0	0	3.32307	3.34367	5.00261	3.82559	3.39724	4.03436
evm.TU.contig_27928.2	AT4G33440.1																						Pectin lyase-like superfamily protein	GO:0004650,GO:0005975	0.154873	0.21238	0.251858	0.17972	0.482791	3.76673	4.05292	3.90766	6.11524	4.25172	5.59361	5.60191	9.81589	12.013	5.7169	5.1203	7.50266	5.30865
evm.TU.contig_27934.1																									0	0	0	0	0	0	0	0	0	0	0	0	0	0	0	0	0	0
evm.TU.contig_27934.2																									0	0.244182	0.514794	0	0	0	0	0	0	0	0	0	0	0	0	0	0.385524	0
evm.TU.contig_27935.1	AT5G42940.1		mobile	mobile																			RING/U-box superfamily protein		0	0	0	0	0	0	0	0	0	0	0	0	0	0	0	0	0	0
evm.TU.contig_27935.2																									0.0620826	0	0	0.0720429	0	0	0.0871771	0	0	0	0.404344	0.0776779	0	0	0	0	0	0
evm.TU.contig_27935.3	AT4G24570.1	mobile	mobile	mobile			mobile_sap																dicarboxylate carrier 2		2.93753	1.97818	2.91934	3.89579	8.99377	8.38386	23.8656	24.2468	45.1825	26.3136	96.7538	102.387	19.8578	20.9254	26.9049	31.2167	24.9859	22.4355
evm.TU.contig_27935.4	AT3G58720.2																						RING/U-box superfamily protein		2.62048	1.83854	2.78594	5.16245	9.92621	7.30505	19.1687	21.4412	34.1493	24.9453	78.8265	86.2387	20.3145	18.7393	21.88	32.6032	19.1401	24.5786
evm.TU.contig_27975																									0	0	0	0	0	0	0	0	0	0	0	0	0	0	0	0	0	0
evm.TU.contig_28043																									0	0	0	0	0	0	0	0	0	0	0	0	0	0	0	0	0	0
evm.TU.contig_28071.1	AT1G50200.1		mobile	mobile			mobile_sap																Alanyl-tRNA synthetase	GO:0003676,GO:0005524,GO:0016876,GO:0043039,GO:0000166,GO:0006419,GO:0004813,GO:0005737	88.5392	83.3807	105.667	100.922	97.7956	92.4422	93.3233	85.8846	65.6749	58.7021	63.2739	64.338	68.3384	67.5203	86.6132	94.234	90.6725	86.1971
evm.TU.contig_28071.2	AT1G50170.1		mobile	mobile																			sirohydrochlorin ferrochelatase B	GO:0009236,GO:0016852,GO:0051536,GO:0019354,GO:0042802,GO:0051266,GO:0009507,GO:0006979	4.46495	4.55665	6.40434	5.39494	10.3693	9.70257	2.45618	2.59627	2.98486	2.30904	5.5762	5.97051	5.80845	7.0771	5.35579	4.72689	9.27256	9.00894
evm.TU.contig_28082.1	AT3G01120.1		mobile	mobile	sap_core												CD20						Pyridoxal phosphate (PLP)-dependent transferases superfamily protein	GO:0030170,GO:0003824,GO:0001887,GO:0009507,GO:0003962,GO:0009570,GO:0009086	316.694	357.58	156.686	280.893	93.5867	121.479	85.3327	86.0934	65.3184	53.7588	57.3281	55.8883	164.962	203.316	96.3802	153.001	82.2542	71.9563
evm.TU.contig_28082.2	AT5G15330.1																						SPX domain gene 4	GO:0016036	24.8829	23.5656	53.3454	66.371	40.3893	48.3903	7.05155	6.4038	8.23811	6.05707	10.2897	10.119	21.2017	28.2917	21.1155	21.7635	25.0282	24.8735
evm.TU.contig_28082.3	AT3G29060.1															CD10			CDS	CDR			EXS (ERD1/XPR1/SYG1) family protein	GO:0016021,GO:0005886	8.81595	5.84013	1.67473	2.89709	2.27398	3.71367	2.03768	2.09289	1.58454	0.641831	1.17885	1.54232	10.1565	6.37574	1.71177	3.32971	1.32387	0.995188
evm.TU.contig_28082.4	AT1G14040.1	mobile	mobile	mobile														CDL		CDR			EXS (ERD1/XPR1/SYG1) family protein	GO:0016021	2.74362	3.87996	0.227219	0.265316	0.163335	0.397196	0	0.117949	0.139868	0	0	0.143034	3.12551	3.80025	0.814361	0.343591	0.340325	0.64334
evm.TU.contig_28082.5	AT3G29060.1																			CDR			EXS (ERD1/XPR1/SYG1) family protein	GO:0016021	7.45713	6.517	3.08096	6.61168	1.01758	1.96507	1.94132	1.0374	1.94778	0.840617	1.63713	2.3588	23.0403	25.5905	1.07438	3.46268	0.997751	0.628706
evm.TU.contig_28089	AT5G48670.1																						AGAMOUS-like 80	GO:0000982,GO:0000987,GO:0045944,GO:0003677,GO:0046983,GO:0090406,GO:0043565,GO:0043078,GO:0009793,GO:0005515,GO:0005634	0	0	0	0	0	0	0	0	0	0	0	0	0	0	0	0	0	0
evm.TU.contig_28123																									0	0	0	0	0	0	0	0	0	0	0	0	0	0	0	0	0	0
evm.TU.contig_28125.1	AT2G35770.1													CUR									serine carboxypeptidase-like 28	GO:0004185,GO:0006508	0.0233466	0	0	0.0541843	0	0.0811176	0	0	0	0	0	0	2.82329	2.42534	16.0659	11.3324	8.82687	6.56932
evm.TU.contig_28125.2	AT2G28160.1																			CDR			FER-like regulator of iron uptake	GO:0046983,GO:0034756,GO:0071281,GO:0006355,GO:0071732,GO:0071369,GO:0005515,GO:0010039,GO:0055072,GO:0005634	0.204306	0.34671	0.162433	0.0948337	0	0.141972	0	0	0.0499937	0	0.0532259	0	28.8316	39.5619	4.2498	4.29841	1.15562	1.07311
evm.TU.contig_28125.3	AT3G12090.1																						tetraspanin6	GO:0016021,GO:0035265	5.93327	4.47502	8.62366	10.2417	11.1265	11.145	0.520722	0	0.362967	0.260428	0.0966083	0.0927964	23.5529	42.4269	33.8133	28.3654	15.0139	16.1387
evm.TU.contig_28125.4	AT2G39200.1																			CDR			Seven transmembrane MLO family protein	GO:0006952,GO:0016021	260.763	200.966	96.0197	254.978	78.8233	119.673	0.0830307	0	0.144691	0	0	0	139.28	148.324	29.654	33.1446	1.1442	0.443683
evm.TU.contig_28186.1	AT3G03380.1	mobile	mobile	mobile			mobile_sap																DegP protease 7	GO:0005515	3.19158	2.99977	3.08452	3.90749	6.5124	6.40932	1.49389	1.3192	5.86332	4.79811	1.80533	2.12488	6.9894	7.00287	7.8289	6.54171	11.2302	9.75869
evm.TU.contig_28186.2	AT5G37810.1																		CDS				NOD26-like intrinsic protein 4;1	GO:0005215,GO:0006810,GO:0016020,GO:0005886,GO:0015129,GO:0005783,GO:0015727,GO:0001666	0.737035	0.65399	2.49902	2.06274	0.681393	0.527229	1.27847	1.3867	0.530448	0.434966	0.67769	0.705196	0.0455904	0.240208	0.555924	0.130307	0.774409	0.325316
evm.TU.contig_28186.3	AT3G03440.1																		CDS				ARM repeat superfamily protein	GO:0005515,GO:0005488	19.2858	13.836	40.4097	28.1755	28.3237	45.5711	35.9502	39.1628	21.81	20.2893	25.2818	23.7651	10.1159	9.45072	18.6976	16.6043	21.0442	19.1411
evm.TU.contig_28192.1																									0.0805967	0.0759852	0.160195	0.187055	0.345466	5.60066	0.452699	0.748415	0.88749	0.08086	1.25982	3.12612	0.339009	0.334909	0.574145	0	0.83978	1.05833
evm.TU.contig_28192.2	AT1G79900.1																						Mitochondrial substrate carrier family protein	GO:0055085,GO:0043091,GO:0006972,GO:0015181,GO:0006561,GO:0005739,GO:0000064,GO:0015189,GO:0005290	5.25915	4.93069	10.9758	9.42559	11.48	34.4647	48.1253	38.6769	40.4663	34.0616	96.1362	97.4243	7.09723	6.9608	5.91106	4.96157	9.87232	9.86555
evm.TU.contig_28202.1	AT2G40010.1																						Ribosomal protein L10 family protein		1.45724	0.858661	0.362053	1.47965	2.86285	2.84803	1.79048	1.69147	0.668598	1.0965	0	0.455824	1.91546	0.504612	1.29761	3.28488	5.15162	5.12551
evm.TU.contig_28202.2																									17.5324	16.8298	27.2445	23.4894	45.3176	58.9779	0.447621	0.164449	0.195008	0	0.207615	0.598269	27.8221	23.8429	27.7039	24.6708	50.0588	58.0037
evm.TU.contig_28217.1																									7.67733	9.70558	4.3351	2.93594	3.98881	3.1828	0.490027	0.270042	0.106741	0.0875274	0.227284	0	14.1281	17.2803	7.20924	10.6197	10.259	14.8928
evm.TU.contig_28217.2	AT2G22120.2																						RING/FYVE/PHD zinc finger superfamily protein	GO:0008270	9.25973	8.05092	12.4743	14.2475	19.2572	19.9591	9.53525	9.27082	16.868	15.965	14.6081	15.5764	21.2414	30.402	22.3787	21.44	20.4705	19.1072
evm.TU.contig_28217.3	AT2G22120.2																						RING/FYVE/PHD zinc finger superfamily protein	GO:0008270	3.71373	3.25554	5.82747	5.74606	7.07482	7.41377	3.49945	3.37796	6.23769	5.73587	5.1982	5.60448	9.35196	11.98	8.14548	7.90635	7.92818	8.06651
evm.TU.contig_28237	AT1G28310.1																						Dof-type zinc finger DNA-binding family protein	GO:0003677,GO:0006355	21.5154	16.8115	6.57272	9.86059	19.3177	22.252	2.52748	2.85044	3.94349	5.62739	2.07196	1.41409	48.3306	56.9938	37.3928	38.5607	32.2127	36.9839
evm.TU.contig_28241.1	AT5G60440.1																						AGAMOUS-like 62	GO:0000977,GO:0045944,GO:0003677,GO:0046983,GO:0009911,GO:0009658,GO:0009559,GO:0009960,GO:0009553,GO:2000012,GO:0005829,GO:0043078,GO:0005515,GO:0005634	0	0	0	0	0	0	0	0	0	0	0	0	0	0	0	0	0	0
evm.TU.contig_28241.2	AT5G60440.1																						AGAMOUS-like 62	GO:0003677,GO:0046983	0	0	0	0	0	0	0	0	0	0	0	0	0	0	0	0	0	0
evm.TU.contig_28241.3	AT5G60440.1																						AGAMOUS-like 62	GO:0003677,GO:0046983	0	0	0	0	0	0	0	0	0	0	0	0	0	0	0	0	0	0
evm.TU.contig_28241.4																									0	0	0	0	0	0	0	0	0	0	0	0	0	0	0	0	0	0
evm.TU.contig_28289.1																									0	0	0	0	0	0	0	0	0	0	0	0	0	0	0	0	0	0
evm.TU.contig_28289.2																									0	0	0	0	0	0	0	0	0	0	0	0	0	0	0	0	0	0
evm.TU.contig_28290																									0	0	0	0	0	0	0	0	0	0	0	0	0	0	0	0	0	0
evm.TU.contig_28291.1	AT3G16170.1																						AMP-dependent synthetase and ligase family protein	GO:0003824,GO:0008152	0	0	0.0986923	0	0	0	0	0	0	0	0	0	0	0	0	0.0373095	0	0
evm.TU.contig_28291.2																									0	0	0	0	0	0	0	0	0	0	0	0	0	0	0	0	0	0
evm.TU.contig_28309.1	AT3G57270.1																						beta-1,3-glucanase 1	GO:0004553,GO:0005975	0	0	0	0	0	0	0	0	0	0	0	0	0	0	0	0	0	0
evm.TU.contig_28309.2	AT3G28470.1																						Duplicated homeodomain-like superfamily protein	GO:0003677,GO:0005634,GO:0052545,GO:0048658,GO:0055046	0	0	0	0	0	0	0	0	0	0	0	0.0756934	0	0	0	0	0	0
evm.TU.contig_28309.3	AT3G47850.1																							GO:0009507	9.33761	10.407	10.143	12.5996	14.0136	13.0151	9.14789	9.59691	16.6497	10.9295	17.8676	17.0267	8.33478	8.62248	9.17846	10.5515	13.3603	11.5417
evm.TU.contig_28352.1	AT5G24740.1																						Protein of unknown function (DUF1162)	GO:0010015,GO:1990064,GO:0010082	6.71387	7.83169	17.1896	13.9314	29.1845	21.5481	4.63395	2.4656	5.70832	5.08039	8.15257	7.33256	11.6072	10.6393	12.4838	10.6881	13.8048	14.1954
evm.TU.contig_28352.2	AT5G24740.1																						Protein of unknown function (DUF1162)		2.89994	2.41025	5.91563	5.18062	10.4675	8.21975	1.32612	0.757858	2.38094	1.67482	2.99463	3.13905	3.82185	3.6468	4.34909	4.73071	5.77909	5.29679
evm.TU.contig_28380.1	AT1G80940.1																								118.293	95.0089	115.127	92.4613	217.458	286.822	233.689	226.319	192.207	142.396	339.828	378.269	107.555	121.583	82.7919	78.977	145.097	125.792
evm.TU.contig_28380.2	AT2G24100.1										CU20										just_up			GO:0048868,GO:0009651,GO:0009737	21.8382	14.2131	18.8349	11.7212	72.6509	82.8358	0.816535	0.822172	1.37021	1.38285	10.464	9.21578	25.0251	21.0308	42.0371	36.087	76.7135	60.0752
evm.TU.contig_28380.3	AT1G80950.1																						Phospholipid/glycerol acyltransferase family protein	GO:0008152,GO:0016746	4.02777	3.53798	5.35011	5.42636	7.15841	9.89852	5.76619	6.14236	8.31745	9.91504	8.52247	9.07118	8.20229	8.59974	10.6092	9.30077	9.53407	8.40332
evm.TU.contig_28384.1																									0	0	0	0	0	0	0	0	0	0	0	0	0	0	0	0	0	0
evm.TU.contig_28384.2																								GO:0003677	0	0	0	0	0	0	0	0	0	0	0	0	0	0	0	0	0	0
evm.TU.contig_28384.3																								GO:0003677	2.03482	1.95205	2.76725	3.81119	5.04955	4.21718	1.85475	2.72562	4.23669	2.79359	2.32505	1.87598	1.57665	1.97788	0.712055	1.66307	1.43471	1.80809
evm.TU.contig_28389.1	AT1G74900.1																						Pentatricopeptide repeat (PPR) superfamily protein		15.6264	15.2207	24.5385	26.6491	19.1196	22.6474	4.3643	4.09751	8.13344	5.88986	8.09698	7.45343	20.1543	20.329	18.9424	18.034	20.3043	23.1591
evm.TU.contig_28389.2	AT5G06810.1																						Mitochondrial transcription termination factor family protein	GO:0003690,GO:0006355,GO:0007005,GO:0009536,GO:0005739	11.7871	12.4223	24.4537	19.5962	15.5937	12.7896	2.14558	2.33404	5.94828	3.48398	5.04042	4.61808	7.84591	8.1633	10.5172	9.81104	14.7687	14.6292
evm.TU.contig_28389.3																									0	0	0	0	0	0	0	0	0	0	0	0	0	0	0	0	0	0
evm.TU.contig_28422																									45.2809	37.9256	73.1258	69.4353	92.1349	90.2532	25.831	20.2312	30.9158	33.0576	34.7578	50.5853	63.1332	61.3196	75.1695	74.1234	83.3484	70.1528
evm.TU.contig_28428.1	AT3G14460.1																			CDR			LRR and NB-ARC domains-containing disease resistance protein	GO:0043531	0.566811	0.570005	1.50213	1.97324	0.431919	0.525168	0	0	0	0	0	0	34.0535	31.8228	3.55324	3.97505	0.224987	0.354424
evm.TU.contig_28428.2	AT4G27220.1																			CDR			NB-ARC domain-containing disease resistance protein	GO:0043531	9.49864	7.50653	12.1237	17.5875	8.68176	6.71385	0	0	0	0	0	0.0291292	43.7237	57.9478	8.65716	10.4959	3.70796	3.58114
evm.TU.contig_28428.3	AT4G26090.1	mobile	mobile	mobile				mobile_root												CDR			NB-ARC domain-containing disease resistance protein	GO:0043531	7.59969	6.8396	12.2448	15.2473	8.08387	6.38722	0.0553648	0.0101701	0	0.00988912	0.0128396	0.073998	31.821	44.2358	7.19027	7.39162	4.06417	4.27129
evm.TU.contig_28432	AT2G22070.1																						pentatricopeptide (PPR) repeat-containing protein	GO:0005515,GO:0008270	5.54644	4.83144	7.54507	9.17721	6.5386	3.40725	1.48068	1.87128	2.19322	2.39086	2.0603	2.69145	3.3043	3.27163	2.61404	3.01079	2.13461	2.45277
evm.TU.contig_28448.1	AT5G48670.1																						AGAMOUS-like 80	GO:0000982,GO:0000987,GO:0045944,GO:0003677,GO:0046983,GO:0090406,GO:0043565,GO:0043078,GO:0009793,GO:0005515,GO:0005634	0	0	0	0	0	0	0	0	0	0	0	0	0	0	0	0	0	0
evm.TU.contig_28448.2	AT5G27810.1																						MADS-box transcription factor family protein	GO:0003677,GO:0046983,GO:0090406,GO:0000982,GO:0045944,GO:0043565,GO:0000987,GO:0043078,GO:0009793,GO:0005515,GO:0005634	0	0	0	0	0	0	0	0	0	0	0	0	0	0	0	0	0	0
evm.TU.contig_28448.3	AT5G48670.1																						AGAMOUS-like 80	GO:0000982,GO:0045944,GO:0046983,GO:0000987,GO:0003677	0	0	0	0	0	0	0	0	0	0	0	0	0	0	0	0	0	0
evm.TU.contig_28448.4	AT3G05860.2																						MADS-box transcription factor family protein	GO:0000982,GO:0000987,GO:0045944,GO:0003677,GO:0046983	0	0	0	0	0	0	0	0.216489	0.513438	0.421018	0	0	0	0	0	0	0	0
evm.TU.contig_28458	AT2G20340.1	mobile	mobile	mobile																			Pyridoxal phosphate (PLP)-dependent transferases superfamily protein	GO:0003824,GO:0016831,GO:0019752,GO:0030170,GO:0006520	0	0	0	0	0	0	0	0	0	0	0	0	0	0	0	0	0	0
evm.TU.contig_28470	AT2G03880.1																						Pentatricopeptide repeat (PPR) superfamily protein	GO:0005515	9.44689	8.24254	13.0038	15.9331	7.08412	4.28128	5.80877	5.41837	9.69171	6.53434	8.25463	8.7732	3.6404	3.69796	4.84869	5.20251	3.84296	3.96252
evm.TU.contig_28481.1	AT5G46840.1																						RNA-binding (RRM/RBD/RNP motifs) family protein	GO:0003676	20.3041	17.5462	26.9889	29.5226	33.7651	27.7593	12.9855	11.9222	34.6029	19.3292	24.847	23.3225	22.0521	23.2409	25.5825	24.8755	39.0341	41.0899
evm.TU.contig_28481.2	AT4G17790.1		mobile	mobile																			SNARE associated Golgi protein family	GO:0005794,GO:0005783	41.4433	46.9009	36.1593	36.0637	41.7849	69.9744	79.4789	96.8844	75.3231	104.991	80.6901	87.8723	28.5248	40.5345	49.309	48.4532	43.5031	44.7621
evm.TU.contig_28509.1																									0	0	0	0	0	0	0	0	0	0	0	0	0	0	0	0	0	0
evm.TU.contig_28509.2	AT1G21280.1																								0	0	0	0	0	0	0	0	0	0	0	0	0	0	0	0	0	0
evm.TU.contig_28517																									0	0	0	0	0	0	0	0	0	0	0	0	0	0	0	0	0	0
evm.TU.contig_28523.1	AT3G05060.1																						NOP56-like pre RNA processing ribonucleoprotein		73.9436	75.8733	117.749	120.319	104.688	63.1024	26.3798	17.1522	28.687	25.6925	32.7947	28.7955	83.0612	76.6659	95.0136	113.432	127.015	131.049
evm.TU.contig_28523.2	AT5G27120.1	mobile	mobile	mobile			mobile_sap																NOP56-like pre RNA processing ribonucleoprotein	GO:0005730,GO:0016020,GO:0009506	27.3911	26.7598	32.887	28.3295	15.9467	6.55897	3.56959	2.87114	3.12862	1.81091	2.27284	2.2208	17.0195	16.6886	16.4801	20.2538	19.2776	23.8431
evm.TU.contig_28523.3	AT1G54610.2		mobile	mobile			mobile_sap																Protein kinase superfamily protein	GO:0004672,GO:0005524,GO:0006468,GO:0005886,GO:0005515	10.477	10.1181	14.1264	16.495	13.3287	17.5623	5.06907	4.56088	14.4071	9.6152	14.4098	14.0479	24.1336	22.8594	22.8929	24.869	25.8726	23.1029
evm.TU.contig_28540	AT5G20710.1																						beta-galactosidase 7	GO:0004553,GO:0005975,GO:0030246	0	0	0	0	0	0	0	0	0	0	0	0	0	0	0	0	0	0
evm.TU.contig_28541																									0	0	0	0	0	0	0	0	0	0	0	0	0	0	0	0	0	0
evm.TU.contig_28553.1																									0	0	0	0	0	0	0	0	0	0	0	0	0	0	0	0	0	0
evm.TU.contig_28553.2	AT4G24140.1																				just_up		alpha/beta-Hydrolases superfamily protein	GO:0010143,GO:1902584,GO:0006970,GO:0009505,GO:0042335,GO:0048527,GO:1901959,GO:0009737,GO:0010115,GO:0010148,GO:0050832,GO:0010345,GO:0010224	0.0273082	0	0	0.047534	0.0585262	0.118603	0	0.0140879	0	0	0	0	3.33108	4.0662	9.35711	9.43883	7.43865	8.1707
evm.TU.contig_28580	AT4G38240.3																						alpha-1,3-mannosyl-glycoprotein beta-1,2-N-acetylglucosaminyltransferase, putative	GO:0006486,GO:0008375,GO:0006972,GO:0005794,GO:0003827,GO:0006491,GO:0016262,GO:0005802,GO:0005768,GO:0016757	10.4556	9.45779	13.2284	13.834	20.2889	16.5829	4.52649	4.02837	5.45694	3.90315	4.95909	4.51134	15.5751	16.7724	15.3517	14.6058	23.7532	23.093
evm.TU.contig_28586.1																									32.0896	28.0496	31.6796	30.5794	45.849	35.0729	19.0985	17.3219	24.961	17.0566	26.5747	35.0984	26.1461	27.0809	26.0387	21.3973	29.7348	30.6961
evm.TU.contig_28586.2	AT1G27000.1	mobile	mobile	mobile																			Protein of unknown function (DUF1664)	GO:0031307	26.4203	24.8566	22.2865	22.3291	32.2323	45.7754	25.1056	23.1703	25.9913	20.7515	38.7567	38.4598	24.6588	24.9499	27.8076	25.6603	31.1752	28.7199
evm.TU.contig_28586.3	AT3G54320.1																			CDR			Integrase-type DNA-binding superfamily protein	GO:0003700,GO:0006355,GO:0007275,GO:0003677	0	0	0	0	0	0.0326124	0	0	0	0	0	0	29.2749	62.6651	0.989592	4.42913	0.111771	0.0704298
evm.TU.contig_28586.4																									0	0	0	0	0	0	0	0	0	0	0	0	0	0	0	0	0	0
evm.TU.contig_28652																									10.7257	14.2487	14.5353	11.315	10.4486	10.1636	2.73839	6.03623	7.15793	4.89124	5.71552	6.71	11.7914	9.45406	13.1974	12.4552	15.2395	17.3765
evm.TU.contig_28668	AT4G25300.1																						2-oxoglutarate (2OG) and Fe(II)-dependent oxygenase superfamily protein	GO:0055114,GO:0016491	0.39624	0	0	0.459811	0	0.344184	0	0	0	0	0	0	0.833341	0	0	0	0	0
evm.TU.contig_28669	AT1G35510.1																						O-fucosyltransferase family protein		3.93224	4.18926	4.87178	4.09197	4.95228	4.29731	1.36195	0.977443	2.62172	1.56898	2.0371	2.38946	5.24977	5.54036	4.43479	4.63255	4.77877	5.14798
evm.TU.contig_28699.1	AT5G41150.1																						Restriction endonuclease, type II-like superfamily protein	GO:0003677,GO:0004518	13.9045	13.2676	20.0691	19.5528	22.1508	23.6075	11.0769	10.1574	16.5232	12.8947	18.3038	16.7657	20.9478	19.6965	22.8073	23.14	28.9632	30.8185
evm.TU.contig_28699.2																									0	0	0	0	0	0	0	0	0	0	0	0	0	0	0	0	0	0
evm.TU.contig_28699.3	AT3G10950.1																						Zinc-binding ribosomal protein family protein	GO:0003735,GO:0005622,GO:0005840,GO:0006412,GO:0022625,GO:0005524	56.6267	54.9365	53.5628	61.6579	68.0309	57.9335	100.25	99.8295	72.2997	48.5653	92.4605	92.5586	92.4837	80.7932	98.4113	113.023	111.381	113.329
evm.TU.contig_28700.1																									0	0	0	0	0	0	0	0	0	0	0	0	0	0	0	0	0	0
evm.TU.contig_28700.2																									0	0	0	0	0	0	0	0	0	0	0	0	0	0	0	0	0	0
evm.TU.contig_28755	AT3G01150.1																						polypyrimidine tract-binding protein 1	GO:0003676,GO:0009846,GO:0009845,GO:0003729,GO:0000932,GO:0000381,GO:0043484,GO:0005737,GO:0005634,GO:0003723,GO:0006417	17.27	15.7654	18.2436	16.4805	23.1216	20.6165	5.56264	4.83513	5.69237	4.37177	7.44374	6.79147	16.1131	14.4297	17.3401	17.2894	20.2239	18.6569
evm.TU.contig_28770.1	AT4G33170.1																						Tetratricopeptide repeat (TPR)-like superfamily protein	GO:0008270,GO:0005515	14.4337	14.4295	16.3471	18.0135	17.8211	10.7869	8.4896	8.42957	14.7275	9.99998	16.8857	15.7424	8.64854	9.58127	10.2433	7.61224	14.3501	12.5673
evm.TU.contig_28770.2	AT2G26690.1		mobile	mobile	sap_core																		Major facilitator superfamily protein	GO:0005215,GO:0006810,GO:0016020,GO:0006857	12.4463	14.807	22.0108	19.7958	37.6904	123.509	0.776174	0.432647	0.233202	0.114735	0.496557	0.286178	2.38512	4.46173	5.45831	5.70006	22.2714	17.2338
evm.TU.contig_28770.3	AT5G25400.1																						Nucleotide-sugar transporter family protein	GO:0005794,GO:0005768,GO:0005802	80.1334	73.5391	42.5484	66.5546	63.4043	113.377	73.154	64.7947	125.219	82.1057	45.8366	44.3243	216.39	255.314	284.545	362.338	229.182	206.203
evm.TU.contig_28807	AT2G41520.1																						Heat shock protein DnaJ with tetratricopeptide repeat	GO:0005515,GO:0009507	6.00562	5.68466	8.26856	8.97824	14.4129	9.54553	2.76884	2.69193	6.25194	5.39195	6.70311	7.0178	8.25599	9.81734	7.45152	7.68811	11.3017	11.7056
evm.TU.contig_28808	AT1G18520.1																						tetraspanin11	GO:0016021	0.614402	0.36203	1.06854	1.29227	0.219462	0	0	0	0	0	0	0	0	0	0	0	0	0
evm.TU.contig_28828																									0	0	0	0	0	0	0	0	0	0	0	0	0	0	0	0	0	0
evm.TU.contig_28829	AT1G51470.1																			CDR			beta glucosidase 35	GO:0004553,GO:0005975	0	0	0	0	0	0	0	0	0	0	0	0	77.2432	51.7894	2.27743	4.99207	0.297421	0
evm.TU.contig_28852.1																									0	0	0	0	0	0	0	0	0	0	0	0	0	0	0.0742657	0	0	0
evm.TU.contig_28852.2	AT4G37970.1																						cinnamyl alcohol dehydrogenase 6	GO:0055114,GO:0008270,GO:0016491,GO:0046029,GO:0005829,GO:0009809,GO:0045551,GO:0009617,GO:0047681	73.5112	81.7642	52.2705	71.4289	35.6199	11.6899	0.0619599	0.0455262	0.0269931	0	0.0574764	0	0	0	0.0314328	0.0331548	0	0
evm.TU.contig_28852.3	AT4G37990.1																						elicitor-activated gene 3-2	GO:0055114,GO:0051287,GO:0008270,GO:0016491,GO:0046029,GO:0009809,GO:0045551,GO:0009617,GO:0047681	12.958	9.82368	2.98712	7.20845	3.96052	20.7128	0.984826	1.03374	1.02153	1.40726	4.3938	3.6772	62.6874	23.407	31.8799	65.7472	33.1577	23.1175
evm.TU.contig_28877.1	AT2G38670.1																						phosphorylethanolamine cytidylyltransferase 1	GO:0003824,GO:0009058	2.85734	2.50773	2.6228	2.92993	3.56293	2.61734	1.70706	1.61879	2.50438	1.66788	3.03172	3.32811	1.85743	1.91412	2.33895	2.34217	2.62923	3.4889
evm.TU.contig_28877.2																									0.0663042	0	0.263574	0.153884	0.0947343	0	0	0	0	0	0	0	0.139446	0	0.0944659	0.199282	0	0
evm.TU.contig_28877.3																									0	0.128095	0	0.157668	0	0	0	0	0	0	0	0	0.142875	0	0.387155	0.408366	0.404484	0.50975
evm.TU.contig_28892	AT5G13260.1																								14.8309	14.1024	10.1845	11.5413	19.0984	14.32	14.8596	10.1795	11.3118	12.0695	21.7025	18.5366	14.4075	15.9801	21.5156	20.5181	30.3425	31.3734
evm.TU.contig_28893																									0	0	0	0	0	0	0	0	0	0	0	0	0	0	0	0	0	0
evm.TU.contig_28899.1																									0	0	0	0	0	0	0	0	0	0	0	0	0	0	0	0	0	0
evm.TU.contig_28899.2																									0	0	0	0	0	0	0	0	0	0	0	0	0	0	0	0	0	0
evm.TU.contig_28899.3																									0	0	0	0	0	0	0	0	0	0	0	0	0	0	0	0	0	0
evm.TU.contig_28922	AT3G01410.1																						Polynucleotidyl transferase, ribonuclease H-like superfamily protein	GO:0006355,GO:0005829	6.59203	5.97254	12.847	12.51	14.6753	12.3781	2.79369	1.92994	4.94985	3.92038	4.20349	3.8947	10.3954	12.0381	9.7852	9.19116	14.7786	15.4908
evm.TU.contig_28939																									0	0	0	0.19628	0	0	0	0	0	0	0	0	0.177865	0.234284	0.481969	0.508374	0.251771	0.317293
evm.TU.contig_28941																									0	0	0	0	0	0	0	0	0	0	0	0	0	0	0	0	0	0
evm.TU.contig_28966	AT3G26782.1																						Tetratricopeptide repeat (TPR)-like superfamily protein	GO:0005515	16.5761	13.8912	23.5334	22.8993	23.6836	15.084	14.0397	6.5153	18.9931	13.7265	13.3665	12.5098	15.7707	15.3066	14.2449	11.0712	14.0992	13.3263
evm.TU.contig_29023.1	AT3G25690.2	mobile	mobile	mobile																			Hydroxyproline-rich glycoprotein family protein		39.6253	38.6923	41.2551	41.4208	43.3045	16.8683	0.607207	0.283918	1.5391	1.57757	1.79222	2.01662	1.28147	1.57906	1.28817	1.00429	4.44709	4.12958
evm.TU.contig_29023.2	AT3G25680.1																							GO:0009536,GO:0009941,GO:0009507	14.7677	13.8826	18.705	16.3463	17.5832	14.4255	3.99432	3.51485	7.33568	5.05827	8.85274	8.7272	9.18852	11.0415	8.91837	9.39416	11.2191	10.9276
evm.TU.contig_29031.1																									0	0	0	0	0	0	0	0	0	0	0	0	0	0	0	0	0	0
evm.TU.contig_29031.2																									0	0	0	0	0	0	0	0	0	0	0	0	0	0	0	0	0	0
evm.TU.contig_29031.3	AT2G30320.1																						Pseudouridine synthase family protein	GO:0001522,GO:0003723,GO:0009451,GO:0009982	11.5429	12.1932	17.6088	18.0848	16.5385	15.8962	2.63334	2.73554	4.62845	4.05483	6.19119	5.9469	7.75203	9.85273	7.18629	6.94833	8.75927	10.8569
evm.TU.contig_29044.1																									0	0	0	0	0	0	0	0	0	0	0	0	0	0	0	0	0	0
evm.TU.contig_29044.2																									0	0	0	0	0	0	0	0	0	0	0	0	0	0	0	0	0	0
evm.TU.contig_29045.1	AT3G61670.1																						Protein of unknown function (DUF3133)	GO:0005886,GO:0005515	30.56	36.9716	26.7529	37.6758	18.9127	16.8435	6.27695	4.95705	9.1809	6.16179	10.1454	8.80003	69.6231	71.315	40.7878	42.1664	34.5221	30.2663
evm.TU.contig_29045.2	AT1G01430.1																			CDR			TRICHOME BIREFRINGENCE-LIKE 25		6.63946	7.56897	5.89137	7.64569	5.08197	3.58978	3.80539	3.39024	2.83903	1.42739	2.73577	3.62385	10.5083	10.7448	4.58494	4.32706	3.17663	3.36789
evm.TU.contig_29045.3																									205.425	215.438	307.111	307.08	507.505	583.134	817.164	883.23	859.761	631.354	857.509	885.153	494.908	752.755	778.5	726.847	644.156	574.142
evm.TU.contig_29061																									0	0	0	0	0	0	0	0	0	0	0	0	0	0	0	0	0	0
evm.TU.contig_29070																									0	0	0	0	0	0	0	0	0	0	0	0	0	0	0	0	0	0
evm.TU.contig_29104.1	AT1G50200.1		mobile	mobile			mobile_sap																Alanyl-tRNA synthetase	GO:0000166,GO:0043039,GO:0006419,GO:0005737,GO:0004813,GO:0005524,GO:0003676,GO:0016876	15.0775	12.1935	14.9841	15.8111	15.7122	13.4572	13.5967	11.7744	11.4238	8.53483	7.65779	9.34597	11.3457	10.0589	12.1203	14.3434	12.3539	13.1039
evm.TU.contig_29104.2	AT1G65730.1																						YELLOW STRIPE like 7	GO:0055085	0	0	0	0	0	0	0	0	0	0	0	0	0	0	0	0	0	0
evm.TU.contig_29128.1	AT5G08510.1																						Pentatricopeptide repeat (PPR) superfamily protein	GO:0005515	0.872424	0.493504	1.27163	1.48484	5.15222	5.65831	0.163342	0	0.0711607	0	0.151523	0.363859	1.16205	1.12785	0.580054	0.174809	3.03008	1.85478
evm.TU.contig_29128.2																									12.6071	11.9801	14.7167	16.952	20.0143	22.597	11.6616	9.39442	22.0355	18.3702	35.1901	35.1787	16.9397	16.0765	11.2618	11.7284	22.6381	30.9696
evm.TU.contig_29128.3	AT5G16420.1																						Pentatricopeptide repeat (PPR-like) superfamily protein	GO:0005515	13.6545	11.8294	11.3694	15.4883	13.6214	10.2578	5.91624	4.98167	10.084	7.40491	10.4955	9.7351	11.5774	14.3126	18.9282	17.3309	27.3744	29.0756
evm.TU.contig_29144.1																									0	0	0	0	0	0	0	0	0	0	0	0	0	0	0	0	0	0
evm.TU.contig_29144.2	AT4G32551.1		mobile	mobile																			LisH dimerisation motif;WD40/YVTN repeat-like-containing domain	GO:0005515	9.87033	8.60576	10.8516	10.7111	14.1487	16.4838	12.9159	10.8832	15.1826	12.8113	16.3253	16.7715	14.3895	12.405	20.9215	22.1647	31.802	28.8278
evm.TU.contig_29152																									0	0.0135853	0	0	0.0411769	0.0250334	0	0.0148676	0.0176304	0	0.0375404	0.0180295	59.2776	57.1036	29.5634	27.4584	75.2432	100.015
evm.TU.contig_29173.1	AT5G06250.2																						AP2/B3-like transcriptional factor family protein	GO:0003677,GO:0010358,GO:0048366,GO:0019760,GO:0009908,GO:0045892,GO:0003700,GO:0005634,GO:0048573,GO:0048527,GO:0009910,GO:0009741,GO:0043565,GO:0006355,GO:0080113,GO:0044212,GO:0080167,GO:0010073,GO:1901371	11.522	6.38634	9.56317	9.58711	15.377	24.5258	0.0444487	0	0	0.0317572	0.206161	0.118816	5.69189	4.77904	1.26275	3.80552	3.58088	2.49391
evm.TU.contig_29173.2	AT5G06240.1																						embryo defective 2735		8.20288	9.41939	10.8882	11.2975	9.61132	7.10056	17.8159	19.3576	20.2808	11.9316	23.7364	24.2558	11.4613	11.7551	10.8781	8.87217	17.1109	17.0382
evm.TU.contig_29182.1	AT5G64050.1																						glutamate tRNA synthetase	GO:0006424,GO:0008270,GO:0000166,GO:0004812,GO:0005524,GO:0005737,GO:0006418,GO:0004818,GO:0016876,GO:0043039,GO:0000049,GO:0007005,GO:0004673,GO:0009658,GO:0004872,GO:0048481,GO:0005783,GO:0010105,GO:0005739,GO:0005515,GO:0051740,GO:0009507,GO:0009570	61.6624	54.3653	54.7149	49.9974	116.734	74.2238	23.5377	24.0959	33.078	25.4651	37.5331	37.7163	24.2722	26.8312	35.8697	31.4628	46.9042	41.2728
evm.TU.contig_29182.2	AT4G38200.1																						SEC7-like guanine nucleotide exchange family protein	GO:0005488,GO:0032012,GO:0005086	14.835	13.5547	16.6964	18.7147	21.1575	18.1013	10.8505	8.19483	15.4165	10.1024	14.4843	13.0369	19.3937	18.609	15.4204	18.2073	20.1984	20.6569
evm.TU.contig_29185	AT1G70520.1																						cysteine-rich RLK (RECEPTOR-like protein kinase) 2	GO:0006468,GO:0004672,GO:0005524	0	0	0	0	0	0	0	0	0	0	0	0	0	0	0	0	0	0
evm.TU.contig_29211																									0	0	0	0	0	0	0	0	0	0	0	0	0	0	0	0	0	0
evm.TU.contig_29215	AT3G14720.1	mobile	mobile	mobile																			MAP kinase 19	GO:0004672,GO:0005524,GO:0006468,GO:0004707,GO:0043622,GO:0005737,GO:0007165,GO:0005515	33.2447	26.5359	22.0332	33.2936	33.978	37.8017	16.9698	15.8611	21.1324	14.732	15.9733	15.7044	64.7783	48.9557	28.4379	31.3312	34.3732	31.567
evm.TU.contig_29275																								GO:0003677	0	0	0	0	0	0	0	0	0	0	0	0	0	0	0	0	0	0
evm.TU.contig_29302.1																									0.10603	0.29989	0.210747	0.123041	0.151494	0.184201	0	0	0	0	0	0	0	0	0.151065	0.159341	0.157827	0.596701
evm.TU.contig_29302.2	AT4G08690.2		mobile	mobile																			Sec14p-like phosphatidylinositol transfer family protein		0	0	0	0	0	0	0	0	0	0	0	0	0	0	0	0	0	0
evm.TU.contig_29343.1	AT1G66800.1	mobile	mobile	mobile				mobile_root												CDR			NAD(P)-binding Rossmann-fold superfamily protein	GO:0003824,GO:0050662	5.0571	7.15163	5.86341	7.82459	7.2255	6.58908	0	0	0	0	0	0	31.4639	23.9327	7.80545	5.69982	2.50917	3.16218
evm.TU.contig_29343.2	AT3G63490.1																						Ribosomal protein L1p/L10e family	GO:0003723,GO:0003735,GO:0006412,GO:0015934,GO:0009535,GO:0009941,GO:0016020,GO:0009507,GO:0005634,GO:0009570	80.0878	69.6209	95.9909	99.9986	111.098	79.0032	7.71007	7.23484	6.39567	4.65737	13.847	12.3	5.73276	7.01088	8.05897	7.40128	9.26165	9.54979
evm.TU.contig_29350.1	AT2G23470.1		mobile	mobile																			Protein of unknown function, DUF647		8.71139	8.68884	14.4344	9.99563	28.9647	15.8693	7.22525	6.4513	8.38724	6.06071	9.48095	9.96253	23.9202	31.9137	39.6701	31.5661	40.7671	37.051
evm.TU.contig_29350.2																									2.22519	2.91878	7.11497	6.39934	13.2702	5.54645	0	0	0.11837	0	0.126023	0	12.1066	14.8748	19.1597	11.6313	19.0092	18.5117
evm.TU.contig_29362																									0	0	0	0	0	0	0	0	0	0	0	0	0	0	0	0	0	0
evm.TU.contig_29366																									0	0	0	0	0	0	0	0	0	0	0	0	0	0	0	0	0	0
evm.TU.contig_29377	AT1G09890.1																			CDR			Rhamnogalacturonate lyase family protein	GO:0030246,GO:0003824,GO:0005975	0.274033	0.120931	0.254952	0.351827	0.224923	0.384902	0.0982467	0.0721885	0.0856031	0.0701943	0.0227843	0.0437706	0.968714	1.09025	0.249207	0.341717	0.390541	0.262495
evm.TU.contig_29388	AT5G08520.1																						Duplicated homeodomain-like superfamily protein	GO:0003677	7.41802	8.02966	10.1935	8.18303	12.6923	9.70498	8.23029	8.69307	21.0651	13.1388	16.4624	16.7295	5.29663	6.46935	5.08863	7.29418	10.0875	9.62048
evm.TU.contig_29389																									0	0	0	0	0	0	0	0	0	0	0	0	0	0	0	0	0	0
evm.TU.contig_29394.1	AT5G05170.1		mobile	mobile																			Cellulose synthase family protein	GO:0016020,GO:0016760,GO:0030244,GO:0009833,GO:0005886,GO:0009834,GO:0006952,GO:0005794,GO:0043255,GO:0009809,GO:0016759,GO:0005768,GO:0009506,GO:0005515,GO:0005802	84.9942	90.7489	27.5557	43.2388	57.9878	40.43	51.6685	40.0568	68.6218	48.8566	27.8678	28.1929	116.917	160.013	94.7817	118.485	87.6668	84.6933
evm.TU.contig_29394.2	AT1G07985.1										CU20	CUL	CUS										Expressed protein		0.0445194	0.0839443	2.47765	1.96315	18.7645	8.89425	0.312573	0.826807	7.40785	3.88584	228.136	201.477	0.514963	0.308324	2.79085	1.00355	22.8622	24.7199
evm.TU.contig_29394.3																									0	0	0	0	0	0	0.612534	0	0	0	0.568209	0	0	0	0	0	0	0
evm.TU.contig_29395	AT3G44600.1																						cyclophilin71	GO:0006457,GO:0000413,GO:0003755	0	0	0	0	0	0	0	0	0	0	0	0	0	0	0	0	0	0
evm.TU.contig_29396	AT5G48670.1																						AGAMOUS-like 80	GO:0000982,GO:0045944,GO:0046983,GO:0000987,GO:0003677	0	0	0	0	0	0	0	0	0	0	0	0	0	0	0	0	0	0
evm.TU.contig_29397	AT5G17060.1																						ADP-ribosylation factor B1B	GO:0005525,GO:0005622,GO:0007264	14.3623	13.0058	18.2553	20.8065	22.2981	24.7601	10.1737	7.77737	11.2596	9.56328	15.5148	14.6279	25.2996	27.7495	29.7943	28.2372	38.0452	34.3552
evm.TU.contig_29408.1																									42.0184	43.612	47.8878	74.7051	33.873	57.5935	105.285	154.918	109.422	75.2226	90.636	92.6065	89.9912	84.6311	77.9893	96.7447	72.873	56.766
evm.TU.contig_29408.2	AT4G24120.1																						YELLOW STRIPE like 1	GO:0055085,GO:0005886,GO:0048316,GO:0010039,GO:0051980,GO:0003006	145.857	107.647	190.394	217.323	81.0992	25.6125	0.251787	0.0616682	0.12188	0.0599647	0.155711	0.0747836	0.104752	0.027596	0.141926	0.119761	0.118623	0.336362
evm.TU.contig_29422	AT3G16300.1													CUR									Uncharacterised protein family (UPF0497)	GO:0005886	0.975964	1.22844	3.13827	2.609	1.37984	0.683523	0.0861022	0.0738093	0.00625179	0.00512645	0.0465918	0	0.564188	0.424658	1.85641	1.42059	3.16405	3.81495
evm.TU.contig_29430.1	AT5G14720.1																						Protein kinase superfamily protein	GO:0004672,GO:0005524,GO:0006468,GO:0005886	13.1692	13.5763	13.6567	17.674	28.1422	31.5322	14.8542	12.4061	25.2372	18.5833	30.1318	31.0563	22.398	25.6762	21.8218	22.0493	34.4322	31.5512
evm.TU.contig_29430.2																									84.5379	70.3243	88.9563	178.89	149.207	103.668	90.7775	82.0928	188.611	124.726	174.895	211.548	135.96	130.871	148.784	89.6771	281.278	205.225
evm.TU.contig_29434	AT3G02030.1																						transferases, transferring acyl groups other than amino-acyl groups;acyltransferases	GO:0016747,GO:0010287,GO:0033306,GO:0004144,GO:0019432,GO:0008152,GO:0009507,GO:0016746	1.16123	1.45972	1.87815	1.75708	0.94344	0.514227	0.0319729	0.0234927	0.0278582	0	0.0296593	0.0142445	0.419008	0.409997	0.227082	0.342175	0.321976	0.320344
evm.TU.contig_29435	AT4G28190.2																						Developmental regulator, ULTRAPETALA		0	0	0	0	0	0	0	0	0	0	0	0	0	0	0	0	0	0
evm.TU.contig_29502	AT2G46410.1																						Homeodomain-like superfamily protein	GO:0003677,GO:0010026,GO:0010228,GO:0009737,GO:0030154,GO:0005515,GO:0009913,GO:0005634,GO:0048629,GO:0009788,GO:0048765,GO:0009751,GO:0006355,GO:0080147,GO:0009753,GO:1900033,GO:0009651,GO:0008022,GO:0010063	0.452531	0.379235	0.0999397	0.116696	0	0.262053	0.0706055	0	0	0	0.0654963	0.062912	0.581612	0.208937	0.429825	0.302248	0.224532	0.377287
evm.TU.contig_29521	AT2G46560.1																						transducin family protein / WD-40 repeat family protein	GO:0005515	9.06363	9.66906	12.1289	11.9757	21.0643	17.9729	4.73446	3.57132	10.4619	5.99356	8.75034	8.77399	11.5126	12.2168	11.306	10.4226	15.285	15.5594
evm.TU.contig_29544.1	AT4G01897.1		mobile	mobile			mobile_sap																	GO:0005829	9.36679	12.9982	12.8649	13.3732	36.8411	49.183	22.2418	24.6495	15.0657	13.6209	28.9949	28.9043	12.2845	17.4932	20.9924	18.742	18.4072	18.8543
evm.TU.contig_29544.2	AT4G01900.1																						GLNB1 homolog	GO:0006808,GO:0030234,GO:0005829,GO:2000013,GO:0010307,GO:0005618,GO:0005515,GO:0001666,GO:0009506,GO:0005524,GO:0009507,GO:0009718,GO:0000287,GO:0009744,GO:0042304,GO:0005886,GO:0009536,GO:0009534,GO:0009416,GO:0019825	10.8761	13.9582	28.2401	25.0049	47.0004	42.2941	22.136	19.6378	20.8641	17.8181	31.8556	32.0539	15.9653	20.1806	16.3464	14.4785	23.535	23.2916
evm.TU.contig_29550																									0	0	0	0	0.144119	0	0	0	0	0	0	0	0	0	0	0	0	0
evm.TU.contig_29560	AT5G13825.1																								0	0	0	0	0	0	0	0	0	0	0	0	0	0	0	0	0	0
evm.TU.contig_29561	AT3G17730.1																						NAC domain containing protein 57	GO:0003677,GO:0006355	0.417884	0.379903	0.237312	0.0692753	0.298533	0.10371	0.146699	0.0615942	0	0	0	0.0186735	1.27121	1.36436	0.871797	0.672848	0.821958	0.839894
evm.TU.contig_29609	AT1G73370.1																			CDR			sucrose synthase 6	GO:0005985,GO:0016157,GO:0010267,GO:0010228,GO:0010445,GO:0016020,GO:0005618,GO:0009616,GO:0005634,GO:0009744,GO:0005886,GO:0005982,GO:0009505,GO:0046686,GO:0006970,GO:0080165,GO:0009880,GO:0031053,GO:0010098,GO:0010037,GO:0035279,GO:0010431,GO:2000034,GO:0010599,GO:0010555,GO:0005829,GO:0051262,GO:0009908,GO:0003725,GO:0009506,GO:0001666,GO:0009749,GO:0009409,GO:0009414,GO:0005773,GO:0000911,GO:…	0.596362	0.660878	0.228749	0.169974	0.373715	1.74489	0.631736	0.831204	3.14901	1.41705	2.93011	3.44285	5.59998	6.17351	1.26703	2.04398	2.9901	2.84583
evm.TU.contig_29644	AT2G33290.1																						SU(VAR)3-9 homolog 2	GO:0042393,GO:0005515,GO:0005634,GO:0008270,GO:0018024,GO:0034968,GO:0016571,GO:0005720,GO:0040029,GO:0080188,GO:0009294	16.7472	14.7287	18.5143	19.5191	21.3432	21.0242	51.2216	47.8269	68.5598	59.8246	68.5975	75.0983	14.2685	18.7607	22.9895	20.9423	26.1656	26.2792
evm.TU.contig_29648	AT5G40780.1																			CDR			lysine histidine transporter 1	GO:0005313,GO:0043090,GO:0005886,GO:0015180,GO:0015183,GO:0015171,GO:0080167,GO:0098712,GO:0089712,GO:0015808	8.50597	5.28777	5.41469	10.1533	4.15791	7.67245	40.315	44.0529	50.2393	43.8134	7.38101	8.16447	91.6225	77.3408	27.4064	41.1415	11.4399	7.09432
evm.TU.contig_29663	AT3G44610.1																						Protein kinase superfamily protein	GO:0004674,GO:0005524,GO:0006468,GO:0004672	0	0	0	0	0	0	0	0	0	0	0	0	0	0	0	0	0	0
evm.TU.contig_29666.1	AT4G28025.2																							GO:0009535,GO:0009534	11.5916	10.0015	11.4725	10.1207	19.8697	19.1733	3.67403	3.56669	4.26828	3.14998	5.2052	4.86093	12.4227	12.1242	8.47211	8.36434	10.716	8.89413
evm.TU.contig_29666.2	AT2G18690.1	mobile	mobile	mobile				mobile_root												CDR				GO:0005783,GO:0016020	0.311775	0.244947	0	0	0.148486	0.270816	0.0729664	0	0	0	0.338432	0	268.127	309.274	90.3941	107.684	51.1261	12.5744
evm.TU.contig_29671.1	AT1G08630.1																		CDS				threonine aldolase 1	GO:0003824,GO:0006520,GO:0016829	12.9615	7.42778	4.20956	8.2578	5.80994	6.03407	510.571	490.441	228.237	249.368	105.054	119.352	5.25594	4.2243	0.844883	1.52772	2.1437	0.635668
evm.TU.contig_29671.2	AT3G12860.1																						NOP56-like pre RNA processing ribonucleoprotein		72.3271	73.2048	124.283	107.588	110.114	67.9957	41.8677	25.7083	27.9076	21.7743	27.1729	24.1234	58.9949	60.9263	75.2025	84.7848	143.807	161.469
evm.TU.contig_29671.3	AT3G12870.1																		CDS					GO:0009506	0.244966	0.153967	0.162299	0.379023	0.233336	0.141856	22.4737	29.9086	3.49669	2.37574	1.06364	1.02167	4.29328	6.55996	8.84164	6.7491	3.76788	3.2167
evm.TU.contig_29671.4	AT1G08630.4																		CDS				threonine aldolase 1	GO:0003824,GO:0006520,GO:0016829,GO:0006567,GO:0004793	12.1946	6.77708	3.36782	7.03082	5.79557	7.4482	519.841	487.439	238.972	268.59	113.667	125.532	4.85937	3.73379	0.804692	1.85188	1.52856	1.20398
evm.TU.contig_29746.1	AT1G51470.1																			CDR			beta glucosidase 35	GO:0004553,GO:0005975,GO:0019137,GO:0008422,GO:0019760,GO:0009651	0	0	0	0	0	0	0	0.0154171	0	0	0.0389278	0	196.284	122.257	5.49253	13.9222	0.645012	0
evm.TU.contig_29746.2																									0	0	0	0	0	0	0	0	0	0	0	0	0	0	0	0	0	0
evm.TU.contig_29747	AT3G60070.1																						Major facilitator superfamily protein		30.0733	23.1807	37.5602	35.6103	43.0224	34.1059	17.8748	15.4088	13.7204	16.5035	15.3279	15.472	26.405	27.2034	15.3509	14.6661	15.3613	15.2939
evm.TU.contig_29748.1	AT5G07670.1																						RNI-like superfamily protein	GO:0005515	0.894172	0.747214	0.807849	1.43853	0.49361	0.988527	0.0285365	0	0.273505	0.122331	0.0794146	0.101708	1.43178	2.25189	3.04013	1.98509	1.99647	1.52488
evm.TU.contig_29748.2	AT5G61450.1																						P-loop containing nucleoside triphosphate hydrolases superfamily protein		11.2924	8.13939	18.1894	17.1917	34.9826	23.9373	4.07335	3.45616	5.87298	5.26623	7.37725	6.39483	14.9977	18.0331	17.9584	16.0879	32.641	35.0464
evm.TU.contig_29749	AT2G22180.1																						hydroxyproline-rich glycoprotein family protein		0	0	0	0	0	0	0.0690691	0	0	0	0	0	0	0	0	0	0	0
evm.TU.contig_29767.1	AT5G24350.2																							GO:0006890,GO:0051604,GO:0005515,GO:0006624	22.1242	19.5037	35.8678	39.0957	76.6869	75.01	22.0565	17.781	32.201	26.3958	31.2952	29.167	43.6394	48.631	33.4666	32.8457	61.7724	57.1559
evm.TU.contig_29767.2																								GO:0046872	25.912	28.3812	21.2071	27.8582	34.3004	36.0787	60.4648	73.1286	119.587	82.9598	78.1778	72.4708	64.113	84.1861	62.7058	53.2565	60.124	51.8246
evm.TU.contig_29774.1	AT2G17080.1																						Arabidopsis protein of unknown function (DUF241)		0	0	0	0	0.107653	0	0	0	0	0	0	0	0.158461	0	0	0	0	0
evm.TU.contig_29774.2	AT2G17070.1																						Arabidopsis protein of unknown function (DUF241)		0	0	0	0	0	0	0	0	0	0	0	0	0	0	0	0	0	0
evm.TU.contig_29821	AT1G79830.4		mobile	mobile																			golgin candidate 5		3.83526	3.95062	3.78798	4.14837	5.20915	8.12286	4.089	2.72356	5.54692	4.34657	5.08832	4.1322	5.70098	5.60743	5.07633	5.62127	7.71746	7.21671
evm.TU.contig_29840	AT3G57260.1		mobile	mobile																			beta-1,3-glucanase 2	GO:0004553,GO:0005975	0	0	0	0	0	0	0	0	0	0	0	0	0	0	0	0	0	0
evm.TU.contig_29844	AT5G49890.1											CUL											chloride channel C	GO:0005216,GO:0055085,GO:0005247,GO:0006821,GO:0016020,GO:0005622,GO:0010167,GO:0005774,GO:0030002,GO:0010038,GO:0015706,GO:0009671,GO:0005515,GO:0015112,GO:0009705,GO:0005802,GO:0009826	6.19821	5.6524	22.2756	16.9227	29.8172	35.4929	42.8331	45.6084	45.7692	50.226	34.8008	32.4265	30.0072	25.8393	54.2888	47.7178	38.3318	32.301
evm.TU.contig_29864																									0	0	0	0	0	0	0	0	0	0	0	0	0	0	0	0	0	0
evm.TU.contig_29865	AT1G30580.1																						GTP binding	GO:0005525,GO:0046686,GO:0005829,GO:1901001,GO:0009651,GO:0005515,GO:0009506	18.1641	17.0292	22.1212	20.5842	32.8461	24.5119	15.2297	10.8765	19.3713	14.3184	23.6077	21.3318	25.3467	25.5525	35.8146	35.5833	47.2851	43.5808
evm.TU.contig_29901	AT4G04940.1																						transducin family protein / WD-40 repeat family protein	GO:0005515,GO:0006364,GO:0032040	10.3527	10.3901	18.8072	15.5015	18.0638	9.47612	3.43897	2.6581	6.69325	4.67475	4.80589	4.85503	10.5186	9.5819	11.4873	11.1606	12.7116	13.3348
evm.TU.contig_29905																									0	0	0	0	0	0	0	0	0	0	0	0	0	0	0.374865	0	0	0.493568
evm.TU.contig_29923.1	AT1G05580.1		mobile	mobile																			cation/H+ exchanger 23	GO:0005451,GO:0006813,GO:0006814,GO:0016021,GO:0006812,GO:0015299,GO:0055085	0	0	0	0	0	0	0	0	0	0	0	0	0	0	0	0	0	0
evm.TU.contig_29923.2	AT1G05580.1		mobile	mobile																			cation/H+ exchanger 23	GO:0016021,GO:0055085,GO:0006812,GO:0015299	0	0	0	0	0	0	0	0	0	0	0	0	0	0	0	0	0	0
evm.TU.contig_29923.3	AT1G05577.1																						Domain of unknown function (DUF966)		0.208417	0.0785966	0.248551	0.193483	0.416895	0.579314	0.175596	0.0860151	0.152998	0.125458	0.217187	0.312925	4.73391	13.2794	1.84102	3.06942	1.11682	1.32928
evm.TU.contig_29923.4	AT2G31920.1												CUS										Plant protein of unknown function (DUF936)	GO:0005829	2.91357	3.38314	6.37996	6.6092	6.53827	8.69335	0.508519	0.509513	2.75915	1.43677	2.83033	2.55388	11.3551	11.0353	17.472	14.3228	39.1052	45.6386
evm.TU.contig_29923.5	AT2G31930.1																								0.376729	0.947129	0.748791	1.31151	0.717684	1.09079	0.176336	0.129566	0.460927	0.125986	0.163575	0.157121	2.50897	3.30483	2.32587	3.58558	6.72915	8.00926
evm.TU.contig_29936.1	AT4G24520.1																						P450 reductase 1	GO:0010181,GO:0055114,GO:0003958,GO:0016491	20.5149	19.6506	16.6365	18.4736	55.5744	43.3377	2.07412	1.35467	6.2248	7.90346	5.98589	3.90158	58.6777	89.1115	81.8393	63.8789	90.1439	87.4348
evm.TU.contig_29936.2	AT4G24500.1																						hydroxyproline-rich glycoprotein family protein	GO:2000012,GO:0005829,GO:0000380,GO:0009649,GO:0000381,GO:0005515,GO:0009409,GO:0000398,GO:0005634,GO:1901703,GO:0005886,GO:0035196,GO:0007623,GO:1903730,GO:0009651,GO:0016604	29.6134	27.6092	26.7189	30.2453	52.7832	44.4798	36.4144	30.8255	59.8371	30.4685	63.2774	62.6312	41.4397	40.745	43.6897	42.8727	61.5452	55.5513
evm.TU.contig_29936.3	AT1G09700.1																						dsRNA-binding domain-like superfamily protein	GO:0003725,GO:0010267,GO:0035279,GO:0010305,GO:0010445,GO:0010589,GO:0005515,GO:0009737,GO:0005634,GO:0009733,GO:0009735,GO:0015030,GO:0035196,GO:0031054,GO:0035198	58.0162	55.5649	75.0455	70.53	67.8929	48.9545	11.8968	12.3519	36.5054	33.0756	34.0673	30.6491	41.6401	46.4299	60.3532	55.0795	60.5873	69.0995
evm.TU.contig_29951																									0	0	0	0	0	0	0	0	0	0	0	0	0	0	0	0	0	0
evm.TU.contig_29952	AT5G54062.1																								0	0	0	0	0	0	0	0	0	0	0	0	0	0	0	0	0	0
evm.TU.contig_29955	AT1G12430.2																						armadillo repeat kinesin 3	GO:0008017,GO:0032886,GO:0048364,GO:0005488,GO:0007018,GO:0005515,GO:0003777,GO:0005524	0	0	0.599033	0.349735	0.215305	0.261789	0	0	0.184371	0	0	0	0.316922	0	0	0.679372	0.224305	0.565359
evm.TU.contig_29962.1	AT5G05210.1																						Surfeit locus protein 6		52.3003	46.0296	87.1007	92.6949	115.56	100.458	32.4397	25.0642	78.792	70.1049	78.6742	74.6163	48.8862	52.0555	51.7798	59.4841	120.603	122.592
evm.TU.contig_29962.2	AT3G01360.1																						Family of unknown function (DUF716)		3.97825	3.41404	3.04124	3.43279	3.42501	19.316	14.1806	13.2611	21.6536	18.9328	15.214	15.6986	17.2162	24.2315	19.7652	19.6983	17.0058	17.6044
evm.TU.contig_29989.1	AT1G38131.1																						O-fucosyltransferase family protein		0	0	0	0	0	0	0	0	0	0	0	0	0	0	0	0	0	0
evm.TU.contig_29989.2																									0.534712	0.672156	0	0	0.254662	0.309642	0	0	0.218073	0	0.696515	0.892042	0	0.49376	0.507881	0	0.265307	0.668704
evm.TU.contig_29990	AT3G28410.1																						F-box/RNI-like superfamily protein	GO:0005515	0	0	0	0	0	0	0	0	0	0	0	0	0	0.00826985	0	0	0	0
evm.TU.contig_29998.1	AT2G19310.1		mobile	mobile																			HSP20-like chaperones superfamily protein	GO:0042542,GO:0009644,GO:0009408,GO:0006979	40.8876	49.9042	41.7326	55.3981	79.7347	83.5105	48.725	53.2463	60.572	44.5689	59.4499	59.5929	118.761	165.158	99.1892	102.963	131.428	118.367
evm.TU.contig_29998.2																									7.67862	11.376	2.1803	2.54587	12.0159	45.1008	1.54034	1.88632	0	0.366843	0	0	40.3726	32.9204	68.7656	74.1814	97.4242	72.0209
evm.TU.contig_30005.1	AT5G60440.1																						AGAMOUS-like 62	GO:0003677,GO:0046983	0	0	0	0	0	0	0	0	0	0	0	0	0	0	0	0	0	0
evm.TU.contig_30005.2	AT5G60440.1																						AGAMOUS-like 62	GO:0003677,GO:0046983	0	0	0	0	0	0	0	0	0	0	0	0	0	0	0	0	0	0
evm.TU.contig_30005.3																									0	0	0	0	0	0	0	0	0	0	0	0	0	0	0	0	0	0
evm.TU.contig_30005.4	AT5G60440.1																						AGAMOUS-like 62	GO:0000977,GO:0045944,GO:0003677,GO:0046983	0	0	0	0	0	0	0	0	0	0	0	0	0	0	0	0	0	0
evm.TU.contig_30056																									0	0	0	0	0	0	0	0	0	0	0	0	0	0	0	0	0	0
evm.TU.contig_30057																									0	0	0	0	0	0	0	0	0	0	0	0	0	0	0	0	0	0
evm.TU.contig_30088																									0.753457	0.473564	0.499194	0	1.43537	0.436314	0	0	0	0	0	0	0	0.347877	0	0	0.373842	0
evm.TU.contig_30095.1																									0	0	0	0	0	0	0	0	0	0	0	0	0	0.0991073	0	0.107527	0	0
evm.TU.contig_30095.2	AT1G70830.1		mobile	mobile														CDL				just_down	MLP-like protein 28	GO:0006952,GO:0009607,GO:0009735,GO:0042742,GO:0005773,GO:0010228,GO:0046686,GO:0005829,GO:0016020,GO:0009651,GO:0080184,GO:0005507,GO:0010043,GO:0009507	25.8436	31.5394	12.7294	14.2517	7.42803	7.46097	0.740609	1.08835	0.460927	0.226775	0.785162	0.282818	64.1768	114.277	59.0412	55.3688	44.9731	44.098
evm.TU.contig_30095.3	AT1G70890.1		mobile	mobile															CDS				MLP-like protein 43	GO:0006952,GO:0009607,GO:0009735,GO:0042742,GO:0005773,GO:0010228,GO:0046686,GO:0005829,GO:0016020,GO:0009651,GO:0005507,GO:0080184,GO:0010043,GO:0009507	169.113	187.707	47.5075	29.6817	185.211	68.8102	12383.1	11747.3	5452.34	6843.67	4646.64	3506.61	1.69737	2.40777	2.56509	1.67935	7.76246	2.91149
evm.TU.contig_30103	AT2G41660.1																						Protein of unknown function, DUF617	GO:0009658,GO:0032541,GO:0005783,GO:0016020,GO:0005737,GO:0010274,GO:0005789	23.6009	20.9724	28.1701	43.8339	8.18801	6.95832	0.0865289	0.0635787	0.150787	0.0618223	0.32107	0.0771003	5.96144	5.88933	3.33616	5.64881	4.86133	4.85494
evm.TU.contig_30106.1																									0	0	0	0	0	0	0	0	0	0	0	0	0	0	0	0	0	0
evm.TU.contig_30106.2																									0	0	0	0	0	0	0	0	0	0	0	0	0	0	0	0	0	0
evm.TU.contig_30110																									0	0	0.340829	0.795949	0.735008	0	0.481578	0.176924	0.629404	0.51611	0.44673	0.214552	0	0	0	0	0	0
evm.TU.contig_30111																									0	0	0	0	0	0	0	0	0	0	0	0	0	0	0	0	0	0
evm.TU.contig_30114.1	AT5G60440.1																						AGAMOUS-like 62	GO:0000977,GO:0045944,GO:0003677,GO:0046983	0	0	0	0	0	0	0	0	0	0	0	0	0	0	0	0	0	0
evm.TU.contig_30114.2																								GO:0046983,GO:0003677	0	0	0	0	0	0	0	0	0	0	0	0	0	0	0	0	0	0
evm.TU.contig_30120	AT2G45240.1																						methionine aminopeptidase 1A	GO:0004177,GO:0008235,GO:0006508	7.87782	5.99786	7.85442	9.4876	8.00675	6.25844	3.55184	2.39888	3.44902	2.82819	2.50717	2.47218	7.87204	8.6822	7.15896	8.19109	7.17515	6.98154
evm.TU.contig_30125	AT5G51830.1													CUR									pfkB-like carbohydrate kinase family protein	GO:0016773	28.4676	30.2361	43.5113	47.9841	39.8373	65.2622	4.74381	2.88143	4.18842	3.84121	3.69645	2.42342	40.9717	39.8054	79.2564	81.6354	99.6328	97.4246
evm.TU.contig_30133	AT1G33430.1																	CDL		CDR			Galactosyltransferase family protein	GO:0003700,GO:0006355,GO:0006486,GO:0008378,GO:0016020,GO:0003677,GO:0010584,GO:0010407,GO:0048531	6.07738	8.845	1.6305	2.56085	1.91494	1.52548	46.1091	43.0706	53.8167	13.8173	29.0769	45.9855	22.5255	31.3191	1.81074	4.18452	3.76638	2.70923
evm.TU.contig_30141																									0	0	0	0	0	0	0	0	0	0	0	0	0	0	0	0	0	0
evm.TU.contig_30141.1	AT1G74530.3																								4.28409	4.26335	7.55421	5.98123	8.1295	7.0549	2.38124	2.01057	2.72999	2.32813	2.88711	2.28928	4.85693	5.54251	5.66923	5.21976	6.78652	6.44591
evm.TU.contig_30141.2	AT3G47640.3																						basic helix-loop-helix (bHLH) DNA-binding superfamily protein	GO:0046983,GO:0010106,GO:0006355,GO:0005515,GO:0003700,GO:0055072,GO:0005634	13.5364	7.31801	9.97184	12.7423	15.8241	34.3697	12.096	10.9062	11.6589	10.1617	20.9617	18.2396	14.2344	16.8702	30.12	23.5194	40.5329	33.857
evm.TU.contig_30144	AT3G28910.1																						myb domain protein 30	GO:0003677,GO:0009733,GO:0009723,GO:0009626,GO:0009751,GO:0009753,GO:0042761,GO:0001666,GO:0009617,GO:0005515,GO:0009739,GO:0005634	2.29851	1.92622	1.16027	1.73585	0.88618	0.823971	0.102463	0	0.0446386	0	0.0475245	0.0456493	0.076731	0.555888	0	0	0.162921	0.205321
evm.TU.contig_30173.1																									0	0	0	0	0	0	0	0	0	0	0	0	0	0	0	0	0	0
evm.TU.contig_30173.2	AT2G38560.1																						transcript elongation factor IIS	GO:0006351,GO:0005634,GO:0006355,GO:0008270,GO:0003676	0.908277	0.74927	2.82079	2.76674	1.9466	1.77514	2.07255	0.819991	3.05601	1.99335	1.92257	1.27849	2.38777	1.25807	2.26459	2.13273	1.94346	1.06489
evm.TU.contig_30198	AT5G59730.1	mobile	mobile	mobile																			exocyst subunit exo70 family protein H7	GO:0000145,GO:0006887,GO:0090406,GO:0005829,GO:0005634	62.1801	52.6155	32.8942	78.1382	43.401	81.2004	8.42698	6.81924	3.13754	1.45879	6.7152	7.17795	236.079	554.515	64.0319	197.296	21.4467	22.3168
evm.TU.contig_30203																									0	0	0	0	0	0	0	0	0	0	0	0	0	0	0	0	0	0
evm.TU.contig_30210.1	AT4G20760.1																						NAD(P)-binding Rossmann-fold superfamily protein		41.6465	37.7685	74.0115	58.2105	66.2085	29.2119	1.25076	0.941431	1.43534	0.959015	2.00921	3.09877	10.0289	10.9232	12.907	11.8512	21.0194	23.7184
evm.TU.contig_30210.2	AT3G51590.1																						lipid transfer protein 12	GO:0006869,GO:0008289,GO:0012501,GO:0005618,GO:0048046,GO:0009737,GO:0009506,GO:0005768,GO:0005516,GO:0005802,GO:0009414,GO:0005886,GO:0009505,GO:0005794,GO:0009534,GO:0009651	0.0308679	0	0	0	0	0	0	0	0	0	0	0	0	0	0	0	0	0
evm.TU.contig_30246																									0	0	0	0	0	0	0	0	0	0	0	0	0	0	0	0	0	0
evm.TU.contig_30279.1	AT1G14630.1																								23.2065	28.6106	50.6874	42.9098	46.6384	19.0501	0.358097	0	0	0	0.332184	0.319077	31.9116	48.7455	46.143	43.3056	56.1798	58.8408
evm.TU.contig_30279.2	AT1G14630.1																								16.7658	20.5938	47.9411	36.8792	43.3435	20.6089	0.122938	0.0451655	0.107117	0	0.228084	0.273855	46.3541	59.6026	52.2639	49.2724	70.8278	58.1384
evm.TU.contig_30289.1																									0	0	0	0	0	0	0	0	0	0	0	0	0	0	0	0	0	0
evm.TU.contig_30289.2	AT3G06490.1																						myb domain protein 108	GO:0003677,GO:0009723,GO:0009751,GO:0009620,GO:0043565,GO:0009753,GO:0046686,GO:0009651,GO:1902074,GO:0005634,GO:0009737	1.39447	0.713048	0.469774	0.850236	1.08062	17.8611	0	0	0	0	0.030787	0.0591445	31.8127	14.9283	16.096	24.5788	16.3943	10.5965
evm.TU.contig_30295	AT3G57450.1		mobile	mobile																					26.9843	33.4359	4.98033	19.6828	11.291	11.0499	56.0255	47.1318	31.8361	8.12173	56.7417	73.3134	530.421	593.219	115.611	488.648	103.285	60.7432
evm.TU.contig_30313	AT4G12210.1																						RING/U-box superfamily protein		0	0	0	0	0	0	0	0	0	0	0	0	0	0	0	0	0	0
evm.TU.contig_30355	AT5G23300.1																						pyrimidine d	GO:0004152,GO:0055114,GO:0016020,GO:0005739,GO:0009220,GO:0009231,GO:0005737,GO:0003824,GO:0016627,GO:0006207,GO:0009570,GO:0009507	36.4673	36.8117	88.5903	78.2241	88.945	92.1496	21.2073	9.12142	22.5342	19.2171	19.1929	12.9049	79.0193	93.3701	90.7922	102.963	88.2765	105.722
evm.TU.contig_30361																									0	0	0	0	0	0	0	0	0	0	0	0	0	0	0	0	0	0
evm.TU.contig_30366.1																									0	0	1.04593	0.305324	0.37593	1.37127	0	0	0	0	0	0	2.21343	0.728884	2.62405	0.790804	0	1.97427
evm.TU.contig_30366.2	ATCG00120.1																						ATP synthase subunit alpha	GO:0015986,GO:0045261,GO:0046933,GO:0010287,GO:0046034,GO:0016020,GO:0005618,GO:0005739,GO:0042742,GO:0046961,GO:0006176,GO:0009544,GO:0009941,GO:0008270,GO:0050897,GO:0010319,GO:0005507,GO:0031977,GO:0009507,GO:0005524,GO:0009409,GO:0006979,GO:0009535,GO:0009579,GO:0005753,GO:0005773,GO:0009735,GO:0005730,GO:0005774,GO:0008266,GO:0009534,GO:0015992	19.8293	26.1434	16.9353	19.0557	24.569	36.8706	1.08768	2.07789	0.56862	0.466267	0.403588	0	54.8986	80.4668	25.6029	21.651	43.5822	43.5908
evm.TU.contig_30366.3	AT1G20830.1																						multiple chloroplast division site 1	GO:0009507,GO:0010020,GO:0009941,GO:0005515,GO:0009706	18.9256	27.8412	24.6351	32.4926	39.8833	98.5979	0.635633	0.644964	3.63947	1.29754	0.673871	0.916983	61.4042	67.8346	24.937	23.3554	48.2562	48.7246
evm.TU.contig_30379	AT1G59960.1		mobile	mobile				mobile_root															NAD(P)-linked oxidoreductase superfamily protein	GO:0016491,GO:0055114	22.9747	22.2709	27.2101	35.2552	49.4856	138.232	0.333529	0.089115	0.158512	0.151643	0.225014	0.378237	24.2728	19.1415	32.3022	26.7707	70.4851	69.0215
evm.TU.contig_30383	AT1G31870.2																								0.0823314	0.232862	0	0.0955403	0.352901	0.28606	0	0	0.100732	0	0	0	0	0	0.1173	0	0	0.308888
evm.TU.contig_30384																									0	0	0	0	0	0	0	0	0	0	0	0	0	0	0	0	0	0
evm.TU.contig_30398	AT5G60440.1																						AGAMOUS-like 62	GO:0046983,GO:0003677	0	0	0	0	0	0	0	0	0	0	0	0	0	0	0	0	0	0
evm.TU.contig_30403																									0	0	0	0	0	0	0	0	0	0	0	0	0	0	0	0	0	0
evm.TU.contig_30412.1	AT1G35470.2																						SPla/RYanodine receptor (SPRY) domain-containing protein	GO:0005737,GO:0005634,GO:0005515	18.0672	17.502	25.1917	29.0983	22.8669	27.7174	10.1201	8.20517	16.328	11.6935	24.0846	24.9377	21.2461	22.7877	19.1198	20.0552	27.7069	26.6194
evm.TU.contig_30412.2	AT1G58110.1																						Basic-leucine zipper (bZIP) transcription factor family protein	GO:0003700,GO:0006355	4.94395	4.45694	9.32456	8.8779	8.04348	6.89617	2.22966	2.19679	4.28281	2.24471	3.14948	2.61884	10.4357	9.79709	6.78674	7.64663	10.1523	11.7113
evm.TU.contig_30412.3	AT4G27510.1																								7.16984	7.03107	19.9169	19.9483	16.5387	13.7064	3.47729	3.62454	8.63137	6.44216	7.91413	7.89008	17.4408	16.1131	11.733	11.4671	16.8872	17.5549
evm.TU.contig_30435	AT5G42940.1		mobile	mobile																			RING/U-box superfamily protein	GO:0005515	0.0203888	0	0	0	0.0582622	0	0	0.0631094	0.0249456	0.0204553	0	0	0	0	0	0.03064	0	0.0764939
evm.TU.contig_30444	AT3G48190.1																						ataxia-telangiectasia mutated	GO:0005730,GO:0005829,GO:0016020,GO:0009506	25.2265	23.9654	38.4539	40.7515	34.5242	28.265	58.4961	40.571	64.0353	41.5351	43.9603	40.4924	33.32	43.4653	34.5641	33.3832	41.1705	42.336
evm.TU.contig_30463.1	AT4G36910.1																						Cystathionine beta-synthase (CBS) family protein	GO:0045454,GO:0005623,GO:0009507,GO:0009570	7.09474	5.32899	4.54557	6.30291	2.89624	10.4291	4.94477	4.47789	12.2734	8.7214	7.75212	7.90146	6.49041	3.74365	4.57272	5.27237	4.68069	4.2413
evm.TU.contig_30463.2	AT2G15490.1																						UDP-glycosyltransferase 73B4	GO:0008152,GO:0016758	15.2179	22.3908	24.0179	33.4196	26.1216	59.1059	1.02689	0.790459	1.8747	1.22281	1.31548	1.17643	22.5574	14.8081	24.7576	27.7886	42.4012	38.4112
evm.TU.contig_30463.3																									0	0	0	0	0	0	0	0	0	0	0	0	0	0	0	0	1.23368	0.518246
evm.TU.contig_30463.4																									0	0	0	0	0	0	0	0	0	0	0	0	0	0	0	0	0	0
evm.TU.contig_30463.5	AT1G21280.1																								0	0	0	0	0	0	0	0	0	0	0	0	0	0	0	0	0	0
evm.TU.contig_30463.6																									0	0	0	0	0	0	0	0	0	0	0	0	0	0	0	0	0.312323	0
evm.TU.contig_30474	AT5G18860.1		mobile	mobile				mobile_root												CDR			inosine-uridine preferring nucleoside hydrolase family protein	GO:0047724,GO:0006148,GO:0047622,GO:0006154,GO:0009753,GO:0009611,GO:0048046,GO:0005618	0.14525	0.037347	0.0262455	0.168553	0.226396	0.045879	0	0	0	0	0	0	3.48522	2.524	0.169316	0.416715	0.0589649	0.0247701
evm.TU.contig_30479																									3.46941	6.5418	3.44792	5.14436	2.75391	0	0	0.397736	0	0.193374	0	0.241163	1.01341	1.0679	3.02071	5.7931	1.72141	3.61567
evm.TU.contig_30480.1	AT1G06620.1	mobile	mobile	mobile				mobile_root												CDR			2-oxoglutarate (2OG) and Fe(II)-dependent oxygenase superfamily protein	GO:0016491,GO:0055114	1.83844	0.51145	2.45603	3.77714	1.7655	2.7226	0.0423205	0.0621915	0.0368742	0.0907102	0.0785162	0.301673	34.4811	54.4357	17.0897	18.7507	3.18513	2.93987
evm.TU.contig_30480.2	AT3G61400.1																			CDR			2-oxoglutarate (2OG) and Fe(II)-dependent oxygenase superfamily protein	GO:0016491,GO:0055114	6.12929	4.79732	5.28681	3.75762	24.1242	48.2178	8.11963	10.3809	1.98091	4.06086	2.56091	10.4182	89.6264	117.736	31.3056	36.1489	8.95133	3.68798
evm.TU.contig_30480.3	AT1G06620.1	mobile	mobile	mobile																			2-oxoglutarate (2OG) and Fe(II)-dependent oxygenase superfamily protein	GO:0055114,GO:0016491	1.16323	1.91918	1.73404	2.02478	0.831003	0	0.408356	0	0	0	0	0	0	0.402804	0	0.437023	0	0
evm.TU.contig_30480.4	AT1G06620.1	mobile	mobile	mobile														CDL					2-oxoglutarate (2OG) and Fe(II)-dependent oxygenase superfamily protein	GO:0016491,GO:0055114	50.4185	62.8811	9.08943	10.4465	2.87655	5.29633	0	0	0.105568	0.0577103	0.112393	0.107958	0.241953	1.35449	0.0409771	0.0432221	0.0428112	0.0539527
evm.TU.contig_30481.1	AT3G53580.1		mobile	mobile																			diaminopimelate epimerase family protein	GO:0008837,GO:0009089,GO:0005737	29.4728	27.0819	24.3387	26.3514	26.449	22.0387	12.7818	12.5551	11.6761	9.76664	16.3001	16.3762	18.7607	18.6333	26.8928	30.1228	27.5545	27.2843
evm.TU.contig_30481.2	AT2G37420.1																						ATP binding microtubule motor family protein	GO:0003777,GO:0005524,GO:0007018,GO:0008017	3.43811	2.72868	15.8658	14.5576	5.36008	3.33071	0.142376	0.180695	0.654098	0.490121	0.28816	0.276789	6.27118	7.26459	3.8872	4.28023	3.88282	4.40917
evm.TU.contig_30482	AT4G20280.1																						TBP-associated factor 11	GO:0005634,GO:0006367,GO:0046982	15.8121	14.3944	30.5435	27.4756	26.008	24.4333	7.26998	5.66497	14.0607	9.1808	12.5428	13.0794	21.3607	22.8152	27.2733	23.0932	29.2303	29.4761
evm.TU.contig_30496	AT3G14920.1																						Peptide-N4-(N-acetyl-beta-glucosaminyl)asparagine amidase A protein	GO:0005773,GO:0005774,GO:0009505	4.95084	4.89658	5.38001	6.57737	5.65233	8.01807	16.2593	12.6271	16.3888	18.8468	16.5142	14.8205	6.49547	9.02051	6.93827	6.50137	6.95611	6.8786
evm.TU.contig_30513																									0	0	0	0	0	0	0	0	0	0	0	0	0	0	0	0	0	0
evm.TU.contig_30554	AT4G13260.1																						Flavin-binding monooxygenase family protein	GO:0016491,GO:0055114,GO:0004499,GO:0050660,GO:0050661,GO:0009851	0.121943	0.0919723	0.0484749	0.198109	0.278767	0.593165	0	0	0	0	0	0	0.307752	0.371592	0.104241	0.109952	0.0363024	0.13725
evm.TU.contig_30557																									0	0	0	0	0	0	0	0	0	0	0	0	0	0	0	0	0	0
evm.TU.contig_30558	AT1G71930.1																						vascular related NAC-domain protein 7	GO:0003677,GO:0006355,GO:0010089,GO:0050832,GO:0046982,GO:0010628,GO:0045893,GO:0005515,GO:0071365,GO:0045491,GO:0009737,GO:0003700,GO:0005634,GO:0009733,GO:0009735,GO:0048759,GO:0009620,GO:0009741,GO:0043565,GO:0044212,GO:0042803,GO:0090059,GO:0042802	0.406893	0.30141	0.404373	0.337267	0.747466	2.01964	0	0	0	0	0.0378585	0	8.98533	3.58286	3.5197	4.93547	0.865232	1.58109
evm.TU.contig_30573																									0	0	0	0	0	0	0	0	0	0	0	0	0	0	0	0	0	0
evm.TU.contig_30574																									0	0	0	0	0	0	0	0	0	0	0	0	0	0	0	0	0	0
evm.TU.contig_30593	AT3G09640.1																	CDL				just_down	ascorbate peroxidase 2	GO:0004601,GO:0006979,GO:0020037,GO:0055114,GO:0016688,GO:0010431,GO:0005829,GO:0005618,GO:0009506,GO:0009408,GO:0009507,GO:0042744,GO:0009735,GO:0005886,GO:0009845,GO:0005794,GO:0000302,GO:0046686,GO:0009651,GO:0009793,GO:0009570	528.353	567.554	81.5538	168.263	134.519	162.626	83.0921	65.5883	35.3269	27.0211	64.2582	60.2015	449.536	461.011	293.824	380.471	484.597	396.732
evm.TU.contig_30608	AT1G69180.1																						Plant-specific transcription factor YABBY family protein	GO:0007275,GO:0090706,GO:2000024,GO:0048530,GO:0045165,GO:0005515,GO:0009737,GO:0005634,GO:0009944,GO:0045735,GO:0006355,GO:0010094,GO:0010093,GO:0010450,GO:1902183,GO:0010154,GO:0010254,GO:0010158,GO:0048481,GO:0010431,GO:0071215,GO:0048366,GO:0009909,GO:0003700,GO:0048440,GO:0009933,GO:0009735,GO:0048479,GO:0048833,GO:0010582,GO:0010022	0.0288279	0	0.0572988	0	0	0	0	0	0	0	0	0	0	0	0	0	0	0.0540778
evm.TU.contig_30610																									0	0	0	0	0	0	0	0	0	0	0	0	0	0	0	0	0	0
evm.TU.contig_30615.1																								GO:0016787,GO:0008152	0	0	0	0	0	0	0	0	0	0	0	0	0	0	0	0	0	0
evm.TU.contig_30615.2	AT1G49650.1																						alpha/beta-Hydrolases superfamily protein	GO:0016787,GO:0008152	0	0	0	0	0	0	0	0	0	0	0	0	0	0	0	0	0	0
evm.TU.contig_30627.1													CUS											GO:0003676,GO:0008270	0.306964	0.165372	0.610126	0.68698	0.50124	0.609455	0.123155	0.0678677	1.09988	0.747919	1.39948	1.6186	0.276678	0.394812	0.406104	0.131801	0.424281	0.205653
evm.TU.contig_30627.2	AT3G14610.1																						cytochrome P450, family 72, subfamily A, polypeptide 7	GO:0005506,GO:0016705,GO:0020037,GO:0055114,GO:0007623,GO:0005783	73.2345	64.837	34.5512	48.4131	42.2103	15.8057	0.14573	0.0892313	0.148138	0.156179	0.518207	0.584327	5.71121	5.15099	5.22438	3.27516	12.7187	11.3888
evm.TU.contig_30627.3																									67.315	65.7504	54.2417	68.2624	56.3207	46.3557	4.25786	3.12854	6.67782	4.86738	3.94975	4.55268	54.843	59.6396	81.2177	60.1493	129.085	122.862
evm.TU.contig_30628.1	AT3G26300.1																						cytochrome P450, family 71, subfamily B, polypeptide 34	GO:0005506,GO:0016705,GO:0020037,GO:0055114	2.55016	2.06079	1.04995	0.570722	1.89989	1.86704	0.0255783	0.0187941	0.0668598	0.0182749	0.166092	0.0683736	1.45575	2.19506	2.59522	2.05305	1.24723	0.820082
evm.TU.contig_30628.2	AT1G67700.2		mobile	mobile																				GO:0009534,GO:0009941,GO:0009507	81.5084	68.6042	57.7272	57.017	80.6899	31.7329	1.60869	2.18891	1.97271	1.80917	5.27824	4.83107	2.83324	3.11486	2.81101	2.42302	4.26313	4.61646
evm.TU.contig_30633.1	AT1G20830.1																						multiple chloroplast division site 1	GO:0009507,GO:0010020	7.47637	8.08325	10.2249	6.2084	8.52609	15.2523	5.10473	4.52926	7.13324	4.47295	7.86245	6.09327	13.7763	14.916	9.47917	8.04002	12.9664	15.1828
evm.TU.contig_30633.2	AT1G50170.1		mobile	mobile																			sirohydrochlorin ferrochelatase B	GO:0016852,GO:0009236	0.0281427	0	0	0	0.0804196	0	0	0	0	0	0	0	0	0	0	0	0	0
evm.TU.contig_30633.3																									0	0	0	0	0	0	0	0	0	0	0	0	0	0	0	0	0	0
evm.TU.contig_30654	AT2G45150.1																						cytidinediphosphate diacylglycerol synthase 4	GO:0009535,GO:0006655,GO:0009536,GO:0016772,GO:0009941,GO:0016020,GO:0009507,GO:0004605	4.23149	4.00979	6.47464	5.27457	3.10799	3.19616	0.896606	0.658797	1.64188	1.1509	1.26873	1.43532	0.796616	0.524654	1.12557	1.47998	1.2565	1.15717
evm.TU.contig_30677.1																									0	0	0	0	0	0	0	0	0	0	0	0	0	0	0	0	0	0
evm.TU.contig_30677.2																									0	0	0	0	0	0	0	0	0	0	0	0	0	0	0	0	0	0
evm.TU.contig_30685	AT1G07990.1																						SIT4 phosphatase-associated family protein	GO:0005488,GO:0005774	21.9465	20.776	22.9524	28.3363	32.694	30.5124	11.4569	8.67787	17.9984	15.063	13.6043	13.6167	30.4834	32.9735	27.9388	26.7146	36.7221	32.4025
evm.TU.contig_30689	AT5G60440.1																						AGAMOUS-like 62	GO:0000977,GO:0045944,GO:0003677,GO:0046983,GO:0009911,GO:0009658,GO:0009559,GO:0009960,GO:0009553,GO:0005829,GO:2000012,GO:0043078,GO:0005515,GO:0005634	0	0	0	0	0	0	0	0	0	0	0	0	0	0	0	0	0	0
evm.TU.contig_30698.1	AT5G14720.1																						Protein kinase superfamily protein	GO:0006468,GO:0004672,GO:0005524	7.73898	7.39478	9.30201	9.9818	16.1751	19.6899	9.04985	7.25649	13.6591	9.48236	14.985	16.2747	13.8566	15.4816	14.1364	12.6123	22.0466	19.7408
evm.TU.contig_30698.2	AT5G14710.1	mobile	mobile	mobile																					52.2068	52.5789	82.0591	60.6725	72.7662	54.2966	44.9754	51.5477	40.7511	31.745	50.5999	48.7971	33.6804	30.2019	40.6667	41.2068	39.3163	37.2701
evm.TU.contig_30701.1	AT1G18000.1																			CDR			Major facilitator superfamily protein		0.513721	0.678058	0.612647	1.43074	1.61479	3.56984	0.144275	0	0.377122	0.10308	0.401503	0.257107	65.4733	145.729	32.0579	43.3872	1.07055	0.578208
evm.TU.contig_30701.2	AT3G62000.1																						S-adenosyl-L-methionine-dependent methyltransferases superfamily protein	GO:0008171,GO:0005783,GO:0005829,GO:0008276	9.52396	11.2752	19.1467	19.2354	24.151	15.7877	2.50118	1.61275	5.426	3.50109	5.49269	7.00429	6.61297	8.05609	8.1829	7.92104	10.7676	9.54664
evm.TU.contig_30706.1	AT5G66430.1																						S-adenosyl-L-methionine-dependent methyltransferases superfamily protein	GO:0008168	0.156871	0.591582	0	0	0	0.136262	0	0.242782	0.0959659	0	0.10217	0	0	0.108643	0	0	0	0
evm.TU.contig_30706.2	AT3G11480.1																						S-adenosyl-L-methionine-dependent methyltransferases superfamily protein	GO:0008168	0.274236	0.344727	0	0	0	0	0	0.0943161	0	0	0	0	0	0	0	0	0	0
evm.TU.contig_30708.1	AT2G24260.1																						LJRHL1-like 1	GO:0046983,GO:0048765,GO:0080147,GO:0006355,GO:0048767,GO:0005634	7.21093	6.06078	4.76624	5.22988	17.8356	33.9179	17.0274	15.073	21.2865	9.50378	14.9534	16.853	60.787	54.2745	59.97	84.4684	61.8695	51.8742
evm.TU.contig_30708.2	AT1G44224.1																						ECA1 gametogenesis related family protein		0	0	0	0	0	0.659467	0	0	0	0	0	0	1.99588	0.525798	2.70418	1.7114	0.565043	0.712094
evm.TU.contig_30743.1	AT3G23700.1																						Nucleic acid-binding proteins superfamily	GO:0003676,GO:0034337,GO:0003729,GO:0032508,GO:0000481,GO:0009737,GO:0009507,GO:0009409,GO:0005634,GO:0009570	59.5222	53.0958	36.8843	34.3306	53.2736	23.8802	1.49025	1.39741	2.01571	1.39937	3.87075	3.14894	3.433	3.63998	2.80806	2.248	6.03298	6.48439
evm.TU.contig_30743.2	AT2G19740.1		mobile	mobile																			Ribosomal protein L31e family protein	GO:0003735,GO:0005840,GO:0006412,GO:0005622,GO:0005886,GO:0022625,GO:0005618,GO:0022626,GO:0009506,GO:0009507	100.609	100.081	149.933	136.601	218.005	164.553	231.932	246.317	142.499	106.533	213.119	205.607	130.861	127.142	232.036	215.718	315.886	341.867
evm.TU.contig_30749	AT2G46850.1													CUR									Protein kinase superfamily protein	GO:0004672,GO:0006468,GO:0030247,GO:0005524	0	0	0	0	0	0	0	0	0.0264073	0	0	0	1.02133	0.896869	3.78233	2.33534	7.67836	11.4176
evm.TU.contig_30763																									0	0	0	0	0	0	0.364642	0.133963	0.158857	0.521051	0.169128	0.649817	0	0	0	0	0	0
evm.TU.contig_30780																									4.35408	7.3457	5.92131	3.72299	1.96454	1.99056	0	0	0	0	0	0	2.40978	4.44384	1.95897	2.06629	4.77552	0.859763
evm.TU.contig_30789.1	AT1G74360.1																						Leucine-rich repeat protein kinase family protein	GO:0005515,GO:0004672,GO:0005524,GO:0006468,GO:0005739	2.04234	1.71013	2.45699	3.92921	1.03668	9.45367	0.264146	0.429762	0.279471	0.161764	0.122516	0.20174	38.8694	22.1286	11.9646	17.5065	20.0202	8.72098
evm.TU.contig_30789.2																									0.228111	0.860236	1.36019	1.85296	0.977763	7.52942	0	0.235358	0	0	0	0	1.67911	1.57981	1.29999	1.71401	7.13043	7.27446
evm.TU.contig_30793.1	AT5G11710.1	mobile	mobile	mobile																			ENTH/VHS family protein	GO:0006623,GO:0030276	54.124	50.9409	32.2187	55.262	34.9366	38.5017	38.4509	32.8825	35.8555	29.8609	33.044	31.3964	66.8338	71.5434	63.0208	68.5378	87.2435	84.8664
evm.TU.contig_30793.2																									1.184	1.11626	0	0	0.338337	0	0	0	0.579451	0.237574	0.308457	0.296286	0.24901	0	0.337378	0.355862	1.05744	0.444211
evm.TU.contig_30793.3	AT2G25910.1																						3\'-5\' exonuclease domain-containing protein / K homology domain-containing protein / KH domain-containing protein	GO:0003723,GO:0003676,GO:0006139,GO:0008408	14.5952	13.56	20.443	22.033	31.0001	32.4743	24.3232	26.8668	26.7259	19.4256	30.07	30.3746	24.8929	30.9347	25.7021	25.54	27.4357	24.6226
evm.TU.contig_30822.1	AT4G13750.1																						Histidine kinase-, DNA gyrase B-, and HSP90-like ATPase family protein	GO:0001708,GO:0010305,GO:0009793,GO:0019827,GO:0009926,GO:0005634,GO:0048364	32.4113	35.0094	58.8993	59.2108	60.2013	55.0999	22.041	21.5933	47.8695	32.8888	30.7595	28.6768	40.1199	38.6085	38.5252	39.4529	52.3796	54.1118
evm.TU.contig_30822.2																									0	0	0	0	0	0	0	0	0	0	0	0	0	0	0	0	0	0.138816
evm.TU.contig_30825.1																									0.309833	0	0	0	0	0	0	0	0	0	0	0	0	0.214578	0	0.465613	0	0
evm.TU.contig_30825.2																									0.419647	0	0	0	0	0	0	0	0	0	0	0	0	0.290631	0.597886	0	0	0
evm.TU.contig_30825.3																									0	0.434101	0	0	0.657877	0.399955	0	0	0	0	0	0	0.242093	0	0.656013	1.03793	0	0.863743
evm.TU.contig_30829.1	AT5G20670.1																						Protein of unknown function (DUF1677)		51.1275	23.8474	7.48791	9.86753	17.0706	20.7561	0.604579	0.666337	1.84371	1.29586	2.24332	1.48143	17.4307	16.1017	15.182	11.3229	24.8338	17.9703
evm.TU.contig_30829.2	AT5G35590.1		mobile	mobile																			proteasome alpha subunit A1	GO:0019773,GO:0006511,GO:0051603,GO:0004298,GO:0004175,GO:0005839	73.359	70.8869	70.8488	76.7263	49.3376	66.7624	57.2038	54.0991	69.2143	57.6336	97.5266	87.3071	67.185	73.8389	81.9586	90.7532	73.5469	69.4035
evm.TU.contig_30861	AT2G05990.1	mobile	mobile	mobile																			NAD(P)-binding Rossmann-fold superfamily protein	GO:0009579,GO:0016631,GO:0006633,GO:0009941,GO:0005507,GO:0005835,GO:0009507,GO:0009570	38.5789	37.4866	41.5206	40.3682	27.4113	16.9819	10.2093	8.7936	14.5349	10.6273	12.2347	10.5115	28.4415	38.692	47.9021	60.1716	36.8938	36.9026
evm.TU.contig_30864	AT2G18500.1																						ovate family protein 7	GO:0005886,GO:0045892	3.20969	2.61151	2.44698	1.63272	4.1462	9.54799	1.97571	4.89944	2.95874	1.80859	1.94729	2.53061	16.2748	26.4312	23.1153	17.1795	9.55527	10.145
evm.TU.contig_30904																									0	0	0	0	0	0	0	0	0	0	0	0	0	0	0	0	0	0
evm.TU.contig_30908.1	AT5G60440.1																						AGAMOUS-like 62	GO:0000977,GO:0045944,GO:0003677,GO:0046983,GO:0009911,GO:0009658,GO:0009559,GO:0009960,GO:0009553,GO:2000012,GO:0005829,GO:0043078,GO:0005515,GO:0005634	0	0	0	0	0	0	0	0	0	0	0	0	0	0	0	0	0	0
evm.TU.contig_30908.2	AT5G60440.1																						AGAMOUS-like 62	GO:0003677,GO:0046983	0	0	0	0	0	0	0	0	0	0	0	0	0	0	0	0	0	0
evm.TU.contig_30909	AT4G19370.1																	CDL		CDR			Protein of unknown function (DUF1218)	GO:0016020,GO:0009808	9.54087	6.63266	1.05353	4.08194	0.275391	0.334846	0	0.149151	0	0	0	0	20.319	15.885	2.05958	2.60689	1.43451	0.813526
evm.TU.contig_30912.1	AT2G37430.1	mobile	mobile	mobile				mobile_root															C2H2 and C2HC zinc fingers superfamily protein	GO:0003676	1.97923	0.310998	0.491743	1.91397	0.589144	12.8941	0	0	0	0	0	0	38.0701	37.1241	15.2743	16.359	27.1286	16.5529
evm.TU.contig_30912.2																									0	0	0	0	0	0	0	0	0	0	0	0	0	0	0	0	0	0
evm.TU.contig_30962																								GO:0006810,GO:0016020	0	0	0	0	0	0	0	0	0	0	0	0	0	0	0	0	0	0
evm.TU.contig_30963																									0.172667	0.162788	0	0.200369	0	0.599932	0.242461	0.178153	0	0.173231	1.3495	1.51229	0	0.239165	0.49201	0.778447	1.02806	0
evm.TU.contig_30980	AT1G68210.1																						pseudo-response regulator 6	GO:0000160	0	0	0	0	0	0	0	0	0	0	0	0	0	0	0	0	0	0
evm.TU.contig_30984																									0	0	0	0	0	0	0	0	0	0	0	0	0	0	0	0	0	0
evm.TU.contig_30986																									0	0	0	0	0	0	0	0	0	0	0	0	0	0	0	0	0	0
evm.TU.contig_30987																									0	0	0	0	0	0	0	0	0	0	0	0	0	0	0	0	0	0
evm.TU.contig_30992.1	AT3G18670.1																						Ankyrin repeat family protein	GO:0005515	6.7264	6.45279	5.76999	5.91579	11.4315	56.5411	3.51298	3.28741	4.73571	3.03085	5.87195	5.31542	6.82503	3.98828	3.69883	4.36256	12.893	9.96154
evm.TU.contig_30992.2																								GO:0005515	7.28876	7.86923	9.34661	6.13897	12.0937	62.2908	5.44764	3.03239	2.87671	2.24095	6.27851	5.44241	6.55197	6.8391	3.68484	3.35671	9.79942	10.5854
evm.TU.contig_30992.3	AT4G04020.1	mobile	mobile	mobile																			fibrillin	GO:0010287,GO:0010205,GO:0005739,GO:0009737,GO:0010319,GO:0005515,GO:0031977,GO:0009409,GO:0009507,GO:0005634,GO:0009535,GO:0009534,GO:0009579,GO:0009570	524.432	545.251	920.098	1191.79	536.178	1126.46	21.4811	23.1836	29.7187	24.5431	63.9856	57.9093	53.9099	51.0219	61.6807	64.0504	120.11	92.4713
evm.TU.contig_31003	AT1G77800.2	mobile	mobile	mobile																			PHD finger family protein	GO:0009506	26.052	24.1027	33.8117	37.0721	39.7944	38.6664	13.3213	11.6119	21.5175	15.8954	30.133	28.5281	23.5754	23.293	27.0667	25.9176	38.3681	35.8961
evm.TU.contig_31005	AT4G38470.1	mobile	mobile	mobile															CDS				ACT-like protein tyrosine kinase family protein	GO:0006468,GO:0004672,GO:0005524	24.7214	20.2999	27.2824	29.5981	32.4533	18.0924	28.046	32.0359	14.0137	13.4643	11.6942	11.1945	38.0618	34.0869	23.8101	28.0854	11.4975	9.76809
evm.TU.contig_31024.1																									0	0	0	0	0	0	0	0	0	0	0	0	0	0	0	0	0	0
evm.TU.contig_31024.2																									0	0	0	0	0	0	0	0	0	0	0	0	0	0	0	0	0	0
evm.TU.contig_31034	AT3G44610.1																						Protein kinase superfamily protein	GO:0006468,GO:0004672,GO:0005524	0	0	0	0	0	0	0	0	0	0	0	0	0	0	0	0	0	0
evm.TU.contig_31037																									0	0	0	0	0	0	0	0	0	0	0	0	0	0	0.141983	0	0	0
evm.TU.contig_31068.1																									0	0	0	0	0	0.230374	0	0	0	0	0	0	0	0	0.188932	0.199282	0	0
evm.TU.contig_31068.2	AT3G53570.4																						FUS3-complementing gene 1	GO:0004672,GO:0005524,GO:0006468,GO:0009536,GO:0004674,GO:0033014,GO:0046777,GO:0006355,GO:0006783,GO:0005515,GO:0005739,GO:0009507,GO:0006979,GO:0004325	55.09	50.0407	73.9021	74.1468	91.4668	76.5827	21.0321	17.6415	25.5961	21.3004	39.5129	38.3425	52.3774	59.9189	42.2557	37.9541	49.6352	48.7703
evm.TU.contig_31068.3	AT3G53580.1		mobile	mobile																			diaminopimelate epimerase family protein	GO:0008837,GO:0009089,GO:0005737,GO:0009507,GO:0009570	57.3077	56.1118	53.0892	52.9353	51.8295	43.3895	25.8029	23.4897	23.8853	20.3154	36.7598	33.3146	35.6163	38.3525	56.5441	60.1462	49.1667	51.2591
evm.TU.contig_31069.1																									0	0	0	0	0	0	0	0	0	0	0	0	0	0	0	0	0	0
evm.TU.contig_31069.2	AT3G26040.1																			CDR			HXXXD-type acyl-transferase family protein	GO:0016747	0.601399	0.850483	0.224128	0.305324	0.698156	0.52239	0.105561	0	0	0	0.146884	0.0940589	274.939	274.529	43.2166	45.0758	38.7727	40.7546
evm.TU.contig_31071.1																									0	0	0	0	0	0	0	0	0	0	0	0	0	0	0	0	0	0
evm.TU.contig_31071.2																									0	0	0	0	0	0	0	0	0	0	0	0	0	0	0	0	0	0
evm.TU.contig_31071.3																									0	0	0	0	0	0	0	0	0	0	0	0	0	0	0	0	0	0
evm.TU.contig_31071.4																								GO:0003676,GO:0008270	0	0	0	0	0	0	0	0	0	0	0	0	0	0	0	0	0	0
evm.TU.contig_31087	AT4G25730.1																						FtsJ-like methyltransferase family protein	GO:0001510,GO:0008168,GO:0032259,GO:0006364,GO:0031167,GO:0008649,GO:0005634	5.85571	5.29242	7.30814	6.97954	9.87987	11.3031	1.97599	1.65484	3.48967	2.60345	4.29671	4.12717	8.30565	8.37285	8.43985	8.60662	12.5789	12.2477
evm.TU.contig_31093.1																									0	0	0	0	0	0	0	0	0	0	0	0	0	0	0	0	0	0
evm.TU.contig_31093.2	AT1G43760.1																						DNAse I-like superfamily protein		0	0	0	0	0	0	0	0	0	0	0	0	0	0	0	0	0	0
evm.TU.contig_31093.3	AT4G20520.1																						RNA binding;RNA-directed DNA polymerases		0	0	0	0	0	0	0	0	0	0	0	0	0	0	0	0	0	0
evm.TU.contig_31093.4																									0	0	0	0	0	0	0	0	0	0	0	0	0	0	0	0	0	0
evm.TU.contig_31093.5	AT5G42905.1																						Polynucleotidyl transferase, ribonuclease H-like superfamily protein	GO:0003676	0	0	0	0	0	0	0	0	0	0	0	0	0	0	0	0	0	0
evm.TU.contig_31093.6																									0	0.0343716	0.362318	0.25384	0.57299	4.56019	0.460748	0.714701	0.669088	0.32919	0.474896	0.501774	16.3701	21.6637	8.83021	10.5741	1.57375	1.09424
evm.TU.contig_31099	AT2G20825.1																						Developmental regulator, ULTRAPETALA		0	0	0	0	0	0	0	0	0	0	0	0	0	0	0	0	0	0
evm.TU.contig_31100	AT1G08920.2																						ERD (early response to dehydration) six-like 1	GO:0016021,GO:0022857,GO:0055085,GO:0005215,GO:0016020,GO:0022891	1.20875	0.820507	1.24932	1.76738	5.38839	153.377	0	0	0	0.0485081	0.0944714	0.0302479	18.6086	14.0974	30.6544	27.0659	33.3938	24.8516
evm.TU.contig_31115	AT3G27580.2																						Protein kinase superfamily protein	GO:0006468,GO:0004672,GO:0005524	0	0	0	0	0	0	0	0	0	0	0	0	0	0	0	0	0	0
evm.TU.contig_31116.1																									0	0	0	0	0	0	0	0	0	0	0	0	0	0	0	0	0	0
evm.TU.contig_31116.2																									0	0	0	0	0	0	0	0	0	0	0	0	0	0	0	0	0	0
evm.TU.contig_31116.3																									0	0	0	0	0	0	0	0	0	0	0	0	0	0	0	0	0	0
evm.TU.contig_31147	AT3G05860.1																						MADS-box transcription factor family protein	GO:0003677,GO:0046983,GO:0090406,GO:0000982,GO:0045944,GO:0043565,GO:0000987,GO:0043078,GO:0009793,GO:0005515,GO:0005634	0	0	0	0	0	0	0	0	0	0	0	0	0	0	0	0	0	0
evm.TU.contig_31165	AT1G48840.1																						Plant protein of unknown function (DUF639)		23.2065	15.4193	33.3861	30.7767	50.525	59.8972	15.2072	16.8746	37.5871	18.4041	27.9256	32.3544	30.9105	36.1235	31.4886	24.246	36.5168	34.8261
evm.TU.contig_31168	AT2G19570.1																						cytidine deaminase 1	GO:0004126,GO:0008270,GO:0009972,GO:0003824,GO:0006216,GO:0016787,GO:0005829,GO:0042803,GO:0047844	8.34365	8.28579	7.4075	11.8769	6.59643	15.0748	5.46758	6.48524	6.60147	6.86414	7.60791	7.30771	20.3553	22.2664	19.1785	19.0589	10.184	8.86931
evm.TU.contig_31183																									0	0	0	0	0	0	0	0	0	0	0	0	0	0	0	0	0	0
evm.TU.contig_31184	AT5G50010.1																						sequence-specific DNA binding transcription factors;transcription regulators	GO:0046983,GO:0006355,GO:0009826,GO:0005634	74.7559	60.294	83.9936	80.7405	123.733	292	46.9287	53.7337	122.595	73.985	87.1044	93.9816	158.191	171.23	143.607	157.601	97.1881	86.1386
evm.TU.contig_31191	AT2G21410.1																						vacuolar proton ATPase A2	GO:0015078,GO:0015991,GO:0033179,GO:0005739,GO:0015986,GO:0016020,GO:0031669,GO:0070072,GO:0032119,GO:0009507,GO:0009705,GO:0000220,GO:0071472,GO:0043181,GO:0009678,GO:0005886,GO:0005773,GO:0005774,GO:0045735,GO:0000325,GO:0005794,GO:0009941	8.33975	7.07632	7.32436	11.8158	10.1422	10.9504	12.7457	11.9265	16.492	13.4845	12.7076	13.6137	16.2138	18.5094	15.336	15.3018	24.7698	23.6849
evm.TU.contig_31192	AT3G13560.2																						O-Glycosyl hydrolases family 17 protein	GO:0004553,GO:0005975	13.7095	18.3301	13.3769	15.7644	6.23252	5.1964	4.20023	2.82901	9.60669	6.62707	2.92222	4.99007	30.4055	49.8902	31.4295	41.0177	19.2936	21.5092
evm.TU.contig_31200																									0	0	0	0	0	0	0	0	0	0	0	0	0	0	0	0	0	0
evm.TU.contig_31205	AT5G17450.1		mobile	mobile	sap_core						CU20			CUR									Heavy metal transport/detoxification superfamily protein	GO:0030001,GO:0046872,GO:0071585,GO:0055073	2.11609	1.18751	2.70384	3.15718	5.11105	35.1863	6.93336	5.61425	11.4657	3.68998	28.6799	24.6484	17.5897	20.5173	68.7677	54.2878	87.5198	90.8269
evm.TU.contig_31216	AT5G18600.1																						Thioredoxin superfamily protein	GO:0009055,GO:0015035,GO:0045454	33.474	10.0138	14.3942	14.7534	101.173	150.973	0.67795	0	0.393802	0.484375	2.7252	1.61087	0.338461	0	7.56645	6.77174	0.958196	0.603782
evm.TU.contig_31224																									0	0	0	0.282874	0.348288	0	0	0	0	0	0	0	0	0.337645	0	0.366328	0	0
evm.TU.contig_31226																									0	0	0	0	0	0	0	0	0	0	0	0	0	0	0	0	0	0
evm.TU.contig_31245																									0	0	0	0	0	0	0	0	0	0	0	0	0	0	0	0	0	0
evm.TU.contig_31254	AT2G38560.1																						transcript elongation factor IIS	GO:0006351,GO:0005634,GO:0006355,GO:0008270,GO:0003676	0	0	0	0	0	0	0.0797133	0	0.13891	0.0569527	0.0739451	0	0.0596943	0	0.0808784	0	0	0
evm.TU.contig_31263	AT1G01860.1																						Ribosomal RNA adenine dimethylase family protein		5.48977	5.73636	8.09273	8.70638	3.13748	0.874234	0.38544	0.472015	0.783618	0.36718	1.13224	1.31652	0.673496	0.9505	1.36876	1.85624	1.22573	1.97382
evm.TU.contig_31274.1																									0	0	0	0	0	0	0	0	0	0	0	0	0	0	0	0	0	0
evm.TU.contig_31274.2																									0	0	0	0	0	0	0	0	0	0	0	0	0	0	0	0	0	0
evm.TU.contig_31283	AT3G12670.1																						CTP synthase family protein	GO:0003883,GO:0006221,GO:0006241	11.3659	10.6651	25.6056	19.8773	25.6976	15.1578	6.9904	4.39993	22.2892	18.2771	10.1801	9.75605	18.1812	19.2527	31.0141	27.0823	41.7777	47.3283
evm.TU.contig_31285.1	AT5G60440.1																						AGAMOUS-like 62	GO:0003677,GO:0046983	0	0	0	0	0	0	0	0	0	0	0	0	0	0	0	0	0	0
evm.TU.contig_31285.2	AT5G60440.1																						AGAMOUS-like 62	GO:0000977,GO:0045944,GO:0003677,GO:0046983	0	0	0	0	0	0	0	0	0	0	0	0	0	0	0	0	0	0
evm.TU.contig_31294																									0	0	0	0	0	0	0	0	0	0	0	0	0	0	0	0	0	0
evm.TU.contig_31298	AT2G25180.1																						response regulator 12		0	0	0	0	0	0	0	0	0	0	0	0	0	0	0	0	0	0
evm.TU.contig_31346																									5.2543	5.66133	8.5786	10.4525	12.0652	15.648	10.0132	7.7446	14.9236	10.1664	14.9107	17.6094	12.2344	16.1152	13.6352	14.1002	14.8041	15.1367
evm.TU.contig_31347																									0	0	0	0	0	0	0	0	0	0	0	0	0	0	0	0	0	0
evm.TU.contig_31349	AT4G27310.1	mobile	mobile	mobile														CDL					B-box type zinc finger family protein	GO:0005622,GO:0008270,GO:0009555,GO:0009409,GO:0006355	40.1004	36.4359	9.65837	17.1801	7.13752	11.4398	98.8445	96.0092	50.5631	26.9273	79.4466	82.7895	30.2769	27.3002	13.1993	19.7918	34.6782	28.539
evm.TU.contig_31397	AT3G63430.1																							GO:0051513	3.09071	3.07334	1.46702	1.89143	1.14244	1.73635	4.923	3.58553	13.6397	5.12173	3.94584	3.59775	5.28743	6.0062	5.36738	8.13398	5.67629	7.52851
evm.TU.contig_31416																									1.75735	2.41803	1.22724	4.02346	0.746474	0.990146	0	0	0	0	0	0	0	0	0	0	0	0
evm.TU.contig_31432.1																									0	0	0	0	0	0	0	0	0	0	0	0	0	0	0	0	0	0
evm.TU.contig_31432.2	AT4G26400.2		mobile	mobile				mobile_root												CDR			RING/U-box superfamily protein		10.484	7.34632	12.9534	18.9066	11.7406	12.5524	0.198943	0.292353	0.17334	0.142138	0	0	117.397	147.963	44.8108	65.5759	10.1225	4.25227
evm.TU.contig_31432.3																									0	0	0	0	0	0	0	0	0	0	0	0	0	0	0	0	0	0
evm.TU.contig_31433	AT3G55360.1																						3-oxo-5-alpha-steroid 4-dehydrogenase family protein	GO:0010025,GO:0016021,GO:0006629,GO:0019166,GO:0005737,GO:0005789,GO:0006665,GO:0005886,GO:0042335,GO:0009922,GO:0009923,GO:0010091,GO:0005783,GO:1905499,GO:0016627	28.9905	26.2544	40.6297	52.1567	35.1928	38.0852	15.4515	11.8336	15.6378	16.8991	14.8847	12.7617	35.2026	34.4691	67.6537	70.4697	57.5786	55.8118
evm.TU.contig_31438	AT3G57670.1										CU20	CUL	CUS										C2H2-type zinc finger family protein	GO:0003676,GO:0001709,GO:0006355,GO:0010500,GO:0010468,GO:0080022,GO:1990058,GO:0009860,GO:0005634	0.419647	0.428606	2.05049	1.88702	3.72242	3.31102	1.49774	1.69583	4.59955	5.71882	5.5802	5.8632	0.0367737	0	0.0996476	0.105107	1.32737	1.11521
evm.TU.contig_31439	AT3G04610.1		mobile	mobile																			RNA-binding KH domain-containing protein	GO:0003723,GO:0003676,GO:0050732,GO:0005829,GO:0030154,GO:0016021,GO:0048640,GO:0005737,GO:0048367,GO:0048577,GO:0048467,GO:0005515,GO:0051302,GO:0005634,GO:0009911,GO:0042761,GO:0005783,GO:0006396,GO:0048579,GO:0009299	53.8462	44.2734	51.1394	56.8446	83.2884	63.5063	11.6243	9.8994	23.5812	19.6159	21.3135	20.0079	34.962	37.8586	55.0276	55.189	64.4368	61.0867
evm.TU.contig_31444.1	AT1G52380.1																						NUP50 (Nucleoporin 50 kDa) protein	GO:0005643,GO:0046907,GO:0005829,GO:0005515,GO:0005634	53.2625	48.9155	68.4225	75.8754	75.4946	68.5841	35.2867	27.532	50.2479	39.8557	68.9654	65.9346	69.4627	72.6491	69.2381	75.1027	87.6463	81.5492
evm.TU.contig_31444.2																									2.25434	1.62527	2.10859	3.6932	1.89469	3.68598	0.18621	0	0	0	0.172736	0	3.20725	2.75518	2.45611	2.98924	2.17127	4.22889
evm.TU.contig_31450.1																									0	0	0	0	0	0	0	0	0	0	0	0	0	0	0	0	0	0
evm.TU.contig_31450.2	AT1G19715.3																						Mannose-binding lectin superfamily protein	GO:0030246,GO:0051336,GO:0030234,GO:0010029,GO:0016020,GO:0048455,GO:0009737,GO:0005515,GO:0043161,GO:0001653,GO:0009744,GO:0005634,GO:0048528,GO:0006974,GO:0006952,GO:0006457,GO:0000502,GO:0048767,GO:0030163,GO:0010150,GO:0031593,GO:0051788,GO:0005829,GO:0048366,GO:0009908,GO:0005507,GO:0009506,GO:0009408,GO:0009507,GO:0009409,GO:0009733,GO:0009735,GO:0005773,GO:0043248,GO:0007155,GO:0009555,GO:…	16.9308	16.4081	14.0641	15.3701	9.2932	12.5322	0.525861	0.244033	0.409957	0.237292	0.102697	0.0493222	7.79305	10.7838	4.57727	5.24272	6.13171	8.06023
evm.TU.contig_31465	AT2G02010.1																		CDS				glutamate decarboxylase 4	GO:0004351,GO:0006536,GO:0030170,GO:0016831,GO:0019752,GO:0003824	489.616	446.581	148.393	223.709	263.154	212.038	483.841	376.969	176.655	220.896	305.558	264.31	220.314	244.033	288.621	398.498	275.345	279.603
evm.TU.contig_31478.1	AT5G64290.1		mobile	mobile																			dicarboxylate transport 2.1	GO:0005215,GO:0006814,GO:0016020,GO:0055085,GO:0005313,GO:0009624,GO:0009536,GO:0071423,GO:0015813,GO:0019676,GO:0009534,GO:0009941,GO:0015140,GO:0015729,GO:0015131,GO:0009507	37.634	37.727	41.5966	51.0448	34.3608	18.7594	2.58263	2.08452	4.43234	4.09581	3.73882	3.19032	14.3587	13.7991	16.3377	22.97	13.9372	13.3301
evm.TU.contig_31478.2	AT2G14050.1																						minichromosome maintenance 9	GO:0003677,GO:0005524,GO:0006270,GO:0042555,GO:0006260,GO:0003678	1.94468	1.57149	9.93926	4.35215	3.77085	7.96334	0.390105	0.716592	1.0197	1.25423	0.180938	0.868994	4.23596	4.42522	7.71824	5.0099	7.44342	12.2468
evm.TU.contig_31481.1																									0	0	0	0	0.664026	0.807385	0	0	0	0	0	0	0.488712	0	1.32429	2.79368	0	0.871816
evm.TU.contig_31481.2	AT3G19840.1																						pre-mRNA-processing protein 40C	GO:0005515	18.4015	17.5429	34.2928	32.8677	38.4911	30.1778	5.2506	4.89081	10.4826	8.38895	6.40472	5.26788	27.369	28.9955	25.2944	29.4234	32.4744	31.6471
evm.TU.contig_31482	AT3G62300.2																						DOMAIN OF UNKNOWN FUNCTION 724 7	GO:0005773,GO:0005515,GO:0042803,GO:0005634,GO:0009570	12.2253	12.0716	13.6426	16.4258	28.0816	21.7652	2.70955	1.80602	6.69469	5.04714	5.009	4.74238	14.8702	19.9499	14.4134	14.7473	31.5737	32.0342
evm.TU.contig_31488	AT1G10910.1																						Pentatricopeptide repeat (PPR) superfamily protein		14.2718	13.3951	16.9061	15.5264	18.5706	13.393	1.65514	1.38048	2.72836	1.66195	3.94216	3.86633	5.35986	6.88354	5.03798	4.69163	7.01797	7.88823
evm.TU.contig_31503	AT3G17860.1																		CDS				jasmonate-zim-domain protein 3	GO:0009867,GO:0031347,GO:0009753,GO:0005515,GO:0042802	68.4195	34.5427	32.5136	43.6926	25.6068	19.8882	80.8279	81.3071	45.8631	39.6913	24.0133	28.8403	43.8127	30.2402	31.2695	94.3047	24.5781	25.756
evm.TU.contig_31515																									0	0	0	0	0	0	0	0	0	0	0	0	0	0	0	0	0	0
evm.TU.contig_31519.1	AT5G63010.1																						Transducin/WD40 repeat-like superfamily protein	GO:0005515	5.60413	5.44262	12.0783	12.6147	8.53767	4.34004	1.99105	1.63712	2.39569	2.54025	2.72648	3.16802	2.69803	2.24455	6.58953	6.64613	3.91963	5.12969
evm.TU.contig_31519.2	AT5G63010.1																						Transducin/WD40 repeat-like superfamily protein	GO:0005515	10.0514	9.47633	23.4834	26.6022	13.3535	8.8841	5.44764	3.09303	4.31506	4.42293	6.43165	3.97149	5.37756	3.90806	16.3305	10.8651	9.44944	8.93147
evm.TU.contig_31520	AT1G50320.1																						thioredoxin X	GO:0006662,GO:0015035,GO:0045454	132.897	139.29	90.2456	96.8463	99.0592	63.6032	16.597	20.2258	31.9202	20.8239	42.9962	40.0372	17.2792	22.9599	21.3575	19.0618	25.5318	23.7942
evm.TU.contig_31528	AT2G39020.1	mobile	mobile	mobile																			Acyl-CoA N-acyltransferases (NAT) superfamily protein	GO:0008080,GO:0009753,GO:0006591,GO:0009507	35.7731	34.3941	39.8459	54.9936	42.0029	36.6728	372.719	396.723	901.802	647.014	752.95	781.827	17.2073	23.058	24.5248	22.036	23.83	26.9754
evm.TU.contig_31532	AT5G38460.2																						ALG6, ALG8 glycosyltransferase family	GO:0005789,GO:0016758	18.9107	21.1303	20.8818	30.3432	19.6807	37.1789	17.4845	16.9421	33.4205	23.8132	13.9892	17.7215	52.4558	48.7223	43.1306	50.5223	50.158	45.6932
evm.TU.contig_31534	AT4G35230.1		mobile	mobile																			BR-signaling kinase 1	GO:0005515,GO:0004672,GO:0005524,GO:0006468,GO:1900459,GO:0009898,GO:0005886,GO:0005773,GO:1902533,GO:0080159,GO:0009742,GO:0016020,GO:0009506,GO:0009737,GO:0010098	12.6792	13.6188	15.6919	16.2734	14.18	15.6157	3.96061	3.72605	4.70871	3.92725	3.69118	2.77046	22.5357	23.3128	18.947	21.4309	20.7368	20.076
evm.TU.contig_31542																									0	0	0	0	0	0	0	0	0	0	0	0	0	0	0	0	0	0
evm.TU.contig_31560	AT5G38780.1																			CDR			S-adenosyl-L-methionine-dependent methyltransferases superfamily protein	GO:0008168	0.306424	0.371431	0.957081	0.507978	2.81451	1.82515	0	0	0	0	0	0	56.2049	117.326	32.4935	26.6426	6.71138	7.63683
evm.TU.contig_31584	AT3G26360.1		mobile	mobile																			Ribosomal protein S21 family protein	GO:0003735,GO:0005840,GO:0006412	88.3714	82.4442	100.37	104.515	102.287	117.951	111.121	105.634	110.948	81.246	140.582	132.723	57.9585	65.4676	111.209	114.526	92.8122	86.6417
evm.TU.contig_31592	AT4G27600.1		mobile	mobile				mobile_root												CDR			pfkB-like carbohydrate kinase family protein	GO:0016773,GO:0016301,GO:0015979,GO:0009507	43.2012	36.2151	45.3528	47.3695	39.9398	31.9258	1.65275	0.855593	2.94557	1.61024	1.70738	1.5396	25.4288	43.3137	11.7384	14.914	8.4413	8.93201
evm.TU.contig_31593	AT5G07740.1																						actin binding		10.7882	9.87399	10.0953	13.2958	16.0328	12.7225	9.12253	7.39355	18.8838	12.285	9.43687	11.2321	15.8574	16.4155	12.0607	16.3899	12.8935	15.8059
evm.TU.contig_31610.1	AT5G64970.1																						Mitochondrial substrate carrier family protein	GO:0055085,GO:0005739,GO:0009941,GO:0009536	2.76062	3.24172	3.42941	3.34654	3.39846	5.43819	15.5925	16.7975	25.5885	15.876	23.8395	22.4362	13.5169	19.7506	9.67486	11.0568	11.1902	10.4959
evm.TU.contig_31610.2																									0	0	0.80358	0	0	0	0	0	0	0	0	0	0	0	0.288006	0	0	0.379204
evm.TU.contig_31644	AT3G14690.1	mobile	mobile	mobile				mobile_root												CDR			cytochrome P450, family 72, subfamily A, polypeptide 15	GO:0005506,GO:0016705,GO:0020037,GO:0055114,GO:0009416,GO:0090411,GO:0016131,GO:0009826	0.043092	0.0812528	0	0	0.0615691	0.0748615	0	0.0222305	0	0	0.0561316	0	20.9123	37.8121	12.678	11.6889	2.50156	4.60763
evm.TU.contig_31645	AT4G29290.1																						low-molecular-weight cysteine-rich 26		0	0	0	0	0	0	0	0	0	0	0	0	0	0	0	0	0	0
evm.TU.contig_31672	AT3G47590.1																						alpha/beta-Hydrolases superfamily protein	GO:0005829,GO:0005777	4.93237	5.65645	10.2503	11.3692	18.9747	14.4244	1.86168	1.72727	3.34042	2.44606	5.26871	5.45444	18.9036	20.418	12.2298	9.97876	24.2164	25.7132
evm.TU.contig_31684.1																									0	0	0	0	0	0	0	0	0	0	0	0	0	0	0	0	0	0
evm.TU.contig_31684.2																									0	0	0	0	0	0	0	0	0	0	0	0	0	0	0	0	0	0
evm.TU.contig_31693																									0	0	0	0	0	0	0	0	0	0	0	0	0	0	0	0	0	0
evm.TU.contig_31711																									15.7168	16.0719	9.42124	18.4313	12.8319	9.9681	2.10187	1.97338	5.08716	1.66858	2.49138	1.76879	38.2135	26.9529	15.639	20.1199	42.4566	40.5584
evm.TU.contig_31737	AT2G31430.1																						Plant invertase/pectin methylesterase inhibitor superfamily protein	GO:0043086,GO:0046910,GO:0004857	0	0	0	0	0	0	0	0	0	0	0	0	0	0	0	0	0	0
evm.TU.contig_31756	AT5G62000.3	mobile	mobile	mobile		mobile_leaf															just_up		auxin response factor 2	GO:0003677,GO:0005634,GO:0006355,GO:0009725,GO:0010047,GO:0009911,GO:0048481,GO:0010227,GO:0043565,GO:1903288,GO:0008285,GO:0010150,GO:0045892,GO:0009737,GO:0005515,GO:0003700	25.7376	22.3902	60.586	58.6953	116.186	86.785	17.9309	14.919	18.0216	16.2882	24.4968	21.5042	38.8644	38.778	75.8075	73.1514	64.1893	60.9372
evm.TU.contig_31780	ATCG00680.1																	CDL					photosystem II reaction center protein B	GO:0009521,GO:0009767,GO:0016020,GO:0016168,GO:0019684,GO:0009579,GO:0009535,GO:0009534,GO:0010287,GO:0010207,GO:0009507,GO:0009539	25.1204	46.1096	18.1377	18.1249	9.66876	3.74061	0.0479923	0.141053	0.0418161	0.0342891	0.089039	0	0.287517	0.473399	0.827794	1.43812	0.356113	0.256452
evm.TU.contig_31787.1	AT1G16350.1																						Aldolase-type TIM barrel family protein	GO:0003824,GO:0055114,GO:0016491,GO:0009735,GO:0003938,GO:0005829,GO:0006164	65.2487	64.8371	73.399	82.031	52.4437	56.0955	29.7477	20.1551	31.1033	24.8334	32.7656	30.6357	178.262	166.299	153.391	190.614	113.188	114.033
evm.TU.contig_31787.2																									0	0	0	0	0	0	0	0	0	0	0	0	0	0	0	0	0	0
evm.TU.contig_31793																									13.9493	11.6353	14.9431	14.3215	17.5039	7.43522	2.86184	3.73829	6.40009	3.40783	5.66346	5.46833	4.97681	6.77504	7.16238	5.98936	7.24701	7.17898
evm.TU.contig_31799																									0.199311	0.0939537	0	0.462576	0.854318	3.63566	0	0	0	0	0	0	0.209588	0.414106	0.141983	0.149761	0.74169	0.560827
evm.TU.contig_31806.1																									1.35315	1.43519	2.01715	2.74792	2.41669	3.23229	0.475026	0.174517	1.44863	1.01818	0	0.211633	2.13437	1.63999	3.1328	2.03349	2.76948	1.90376
evm.TU.contig_31806.2																									15.7142	13.6716	17.1401	17.6939	20.3573	20.3298	3.96776	3.71299	4.81064	4.21215	4.27094	4.06906	16.0198	14.9168	16.6537	16.4244	18.4704	20.352
evm.TU.contig_31807																									1.30864	1.23376	1.73404	2.02478	4.98602	2.27343	0	0	0	0	0	0	0.917407	0.604207	2.48595	1.9666	3.89582	4.09142
evm.TU.contig_31810																									0	0	0	0	0	0	0	0	0	0	0	0	0	0	0	0	0	0
evm.TU.contig_31811																									0	0	0	0	0	0	0	0	0	0	0	0	0	0	0	0	0	0
evm.TU.contig_31823																									0	0.106795	0.225149	0	0	0.196789	0	0	0	0	0	0	0	0	0	0	0	0.212493
evm.TU.contig_31827.1	AT1G09750.1	mobile	mobile	mobile														CDL					Eukaryotic aspartyl protease family protein	GO:0004190,GO:0006508,GO:0009505,GO:0048046,GO:0005618,GO:0009627	112.922	108.928	54.8862	66.2896	24.8217	23.9204	1.9175	0.821867	2.13482	1.94082	6.7691	6.45455	70.6802	124.834	165.748	151.286	102.816	109.935
evm.TU.contig_31827.2																									17.513	15.5597	13.322	23.668	27.9054	43.9463	16.6982	15.6898	18.4291	16.7025	22.1552	19.9284	53.2774	54.904	40.2507	41.9143	50.6344	44.2086
evm.TU.contig_31827.3	AT1G09740.1																						Adenine nucleotide alpha hydrolases-like superfamily protein	GO:0006950,GO:0005886,GO:0005773,GO:0005794	19.0993	16.7439	14.583	22.3663	26.956	41.0708	22.077	21.6887	21.2307	19.2786	31.4777	27.3214	49.2306	55.6521	44.5505	43.5785	50.0116	42.1636
evm.TU.contig_31850	AT5G13000.2		mobile	mobile																			glucan synthase-like 12	GO:0000148,GO:0016020,GO:0006075,GO:0003843	105.577	81.1434	143.699	124.734	171.615	185.407	54.7888	41.4411	59.4383	37.2261	74.7414	98.5947	268.701	265.981	203.283	194.875	179.927	203.073
evm.TU.contig_31870																									0	0	0	0	0	0	0	0	0	0	0	0	0	0	0	0	0	0
evm.TU.contig_31881																									0	0	0	0	0	0	0	0	0	0	0	0	0	0	0	0	0	0
evm.TU.contig_31883	AT3G02650.1	mobile	mobile	mobile																			Tetratricopeptide repeat (TPR)-like superfamily protein		0.157368	0	0	0.0608716	0	0.273387	0.515614	0.162367	0.0641797	0	0	0.262531	0.496445	0.508604	0.597886	1.5766	0.468485	0.492006
evm.TU.contig_31884.1	AT1G43650.1																						nodulin MtN21 /EamA-like transporter family protein	GO:0016021,GO:0022857,GO:0016020	3.02367	3.27473	0.894034	1.24692	9.42583	2.73497	0.10527	0.0257829	0.0305741	0.0250707	0.0976521	0	0.919712	1.14222	3.59588	25.9868	1.26467	4.5939
evm.TU.contig_31884.2																									0	0.140789	0	0.173292	0	0	0	0	0	0	0	0	0	0	0	0	0	1.12053
evm.TU.contig_31899	AT5G11700.2		mobile	mobile			mobile_sap																		5.5899	5.38373	8.97559	8.69983	12.4186	14.7189	109.984	93.829	109.562	93.8212	54.1679	58.9149	8.29852	8.95723	11.4621	11.2994	10.2294	10.8561
evm.TU.contig_31904	AT5G60440.1																						AGAMOUS-like 62	GO:0003677,GO:0046983	0	0	0	0	0	0	0	0	0	0	0	0	0	0	0	0	0	0
evm.TU.contig_31925																									0.0958154	0	0	0.44475	0	0.166455	0	0	0	0	0	0	0	0	0	0	0	0
evm.TU.contig_31926																									0	0	0	0	0	0	0	0	0	0	0	0	0	0	0	0	0	0
evm.TU.contig_31932.1	AT2G36090.1																			CDR			F-box family protein	GO:0005515	7.92768	6.11516	4.01091	4.68341	17.2993	21.535	1.41682	0.892313	2.58654	1.06048	1.50205	1.38267	58.355	62.9566	13.8961	13.5743	16.306	12.2576
evm.TU.contig_31932.2	AT5G06220.2																						LETM1-like protein		63.8296	56.6956	53.4613	44.7624	60.4971	40.8296	4.24316	2.8868	7.98756	6.73691	8.06661	9.24198	19.5752	22.1159	16.6361	14.3519	26.3209	21.2042
evm.TU.contig_31965.1	AT5G60440.1																						AGAMOUS-like 62	GO:0003677,GO:0046983	0	0	0	0	0	0	0	0	0	0	0	0	0	0	0	0	0	0
evm.TU.contig_31965.2	AT2G24840.1																						AGAMOUS-like 61	GO:0003677,GO:0046983	0	0	0	0	0	0	0	0	0	0	0	0	0	0	0	0	0	0
evm.TU.contig_31965.3																									0	0	0	0	0	0	0	0	0	0	0	0	0	0	0	0	0	0
evm.TU.contig_31977	AT4G39080.1	mobile	mobile	mobile																			vacuolar proton ATPase A3	GO:0015078,GO:0015991,GO:0033179,GO:0000220	3.01637	2.84378	3.16422	3.93784	4.13016	3.78458	4.23562	3.67412	6.15087	7.06118	4.31112	5.60871	7.0927	8.0079	4.65565	7.17719	8.48088	9.66636
evm.TU.contig_31983	AT3G17380.1																						TRAF-like family protein	GO:0005515,GO:0031225,GO:0005773,GO:0005829,GO:0009941,GO:0005739,GO:0016020,GO:0005737,GO:0009506,GO:0009507,GO:0005634	0.0340371	0.128358	0.0676525	0	0	0	0	0	0.0416443	0	0	0	0.286336	0.141436	0.0484938	0.0511505	0.101329	0.127699
evm.TU.contig_32025																		CDL							13.1565	13.3873	0	1.74868	0.165619	0	0	0	0	0	0	0	0	0	0	0	0	0
evm.TU.contig_32032	AT2G45910.1	mobile	mobile	mobile																			U-box domain-containing protein kinase family protein	GO:0006468,GO:0004672,GO:0005524	8.15853	7.14231	8.68714	8.90391	13.7383	12.4861	0.818307	0.200422	0.118833	0.0974426	0	0	32.6826	19.2378	13.8378	19.7044	22.9869	23.1389
evm.TU.contig_32037	AT3G16230.2																						Predicted eukaryotic LigT	GO:0003723,GO:0003676	19.149	15.9476	27.2888	23.174	45.6151	44.1651	4.70445	5.89669	7.756	5.66789	9.28426	10.5618	13.6084	12.3292	16.3787	14.5612	27.77	23.8448
evm.TU.contig_32078																									0	0	0	0	0	0.369189	0	0	0	0	0	0	0	0	0	0	0	0
evm.TU.contig_32082	AT4G01560.1																						Ribosomal RNA processing Brix domain protein	GO:0005829,GO:0009793	7.64088	6.94091	13.3532	11.6216	14.158	12.5394	2.37531	2.18163	4.65666	2.67099	6.79809	5.8925	9.58117	9.23897	8.64051	8.0595	12.5752	13.2516
evm.TU.contig_32097	AT1G30220.1																						inositol transporter 2	GO:0016021,GO:0022857,GO:0055085,GO:0016020,GO:0022891,GO:0005215,GO:0090406,GO:0015798,GO:0005366,GO:0005886,GO:0023052	11.8012	8.0645	42.3023	28.6496	31.0392	16.6097	0.238324	0.070045	0.138435	0.0794617	0.20634	0.042471	30.3759	59.1157	26.8406	22.5128	5.81049	4.94545
evm.TU.contig_32101.1	AT5G46110.4	mobile	mobile	mobile																			Glucose-6-phosphate/phosphate translocator-related	GO:0005215,GO:0006810,GO:0016021	167.451	154.852	118.851	120.211	164.655	104.193	0.302945	0.222594	0.483923	0.144297	0.234186	0.134967	2.15521	1.29492	1.79301	0.918602	4.38879	4.38429
evm.TU.contig_32101.2	AT4G18425.1																						Protein of unknown function (DUF679)	GO:0010256,GO:0005783,GO:0048235,GO:0009507,GO:0009705	0.938268	1.69545	0.310819	0.725866	1.4523	62.7552	0	0	0	0	0	0	10.8531	14.1875	4.45594	5.52257	10.4746	8.06704
evm.TU.contig_32118.1																									0	0	0	0	0	0	0	0	0	0	0	0	0	0	0	0	0	0
evm.TU.contig_32118.2																									0	0	0	0	0	0	0	0	0	0	0	0	0	0	0	0	0	0
evm.TU.contig_32123																									0	0	0	0	0	0	0	0	0	0	0	0	0	0	0	0	0	0
evm.TU.contig_32159	AT1G68580.2	mobile	mobile	mobile																			agenet domain-containing protein / bromo-adjacent homology (BAH) domain-containing protein	GO:0003682,GO:0009506	124.373	117.947	81.7774	89.05	76.5852	86.2083	46.7486	39.9662	65.4536	41.8031	65.8668	68.2455	160.62	144.72	69.3579	79.9228	96.4606	88.571
evm.TU.contig_32163	AT1G32500.1																						non-intrinsic ABC protein 6	GO:0016226	50.9729	49.8445	35.3422	41.6118	37.0074	25.948	13.9824	13.8207	16.3165	11.4172	18.5295	18.0208	12.777	18.1435	13.6801	13.4498	14.2924	14.6764
evm.TU.contig_32183	AT1G72200.1																						RING/U-box superfamily protein	GO:0016567,GO:0009416,GO:0050832,GO:0010200,GO:0004842,GO:0033591	3.17144	3.06971	2.18525	3.58211	2.71878	8.96225	7.71918	7.37334	5.74278	5.21815	8.15207	9.788	17.9643	34.4983	16.9292	15.8867	5.09836	4.04549
evm.TU.contig_32193	AT5G16520.1																								10.3955	10.8611	14.2943	13.2104	18.8949	18.6518	0.909355	0.703331	3.71143	2.66721	2.26427	2.08964	18.6732	22.236	10.1005	9.47582	13.6474	11.5087
evm.TU.contig_32206																									0	0	0	0	0	0	0	0	0	0	0	0	0	0	0	0	0	0
evm.TU.contig_32211	AT4G29090.1																						Ribonuclease H-like superfamily protein	GO:0003676	0.0798632	0	0.0529124	0.030892	0.0380357	0.0924949	0	0	0	0	0	0	0	0	0	0	0	0
evm.TU.contig_32212	AT2G38620.1																						cyclin-dependent kinase B1;2	GO:0004672,GO:0005524,GO:0006468	2.83425	3.64375	7.93796	9.34364	2.20883	3.24523	3.97988	3.72182	9.22093	6.85026	1.42641	2.17609	27.975	38.6332	43.2255	37.8495	21.9569	25.8586
evm.TU.contig_32220																									0	0	0	0	0	0	0	0	0	0	0	0	0.28575	0	0.387155	0	0	0.50975
evm.TU.contig_32224	AT1G22340.1																						UDP-glucosyl transferase 85A7	GO:0008152,GO:0016758	0	0	0	0	0.0340771	0.0414342	0	0	0	0	0	0	2.75882	3.40268	0.169903	0.430106	16.1887	0.134222
evm.TU.contig_32225	AT3G26040.1																						HXXXD-type acyl-transferase family protein	GO:0016747,GO:0009646,GO:0010422,GO:0010268,GO:0009741,GO:0009735,GO:0009962,GO:0009742,GO:0005829,GO:0016131	1.55967	0.512942	5.98377	3.95652	1.14013	3.46569	0.152798	0.187119	0.0443781	0.0363899	0	0.0453829	1.3731	0.552644	1.29193	1.09017	0.485912	0.476287
evm.TU.contig_32252	AT1G28110.2																						serine carboxypeptidase-like 45	GO:0004185,GO:0006508,GO:0009506,GO:0009505	4.36608	4.9963	2.99244	3.33694	3.37722	2.69397	0.147987	0.0776688	0.0921017	0.105732	0.0784449	0.0753496	21.8636	27.6936	43.9297	49.5039	49.8177	49.8759
evm.TU.contig_32256	AT2G46400.1																			CDR			WRKY DNA-binding protein 46	GO:0003700,GO:0006355,GO:0043565,GO:0048527,GO:0010200,GO:0005730,GO:0042542,GO:0009751,GO:0000987,GO:0044212,GO:0010193,GO:0005737,GO:0005515,GO:0005634	16.9097	13.1361	12.4074	19.9588	22.7302	24.0227	2.58899	1.71208	0.580065	0.449227	1.98994	1.08753	134.719	170.01	16.8868	47.261	40.3428	50.002
evm.TU.contig_32257.1	AT4G05000.2																						Vacuolar protein sorting-associated protein VPS28 family protein		0	0	0	0	0	0	0	0	0	0	0	0	0	0	0	0	0	0
evm.TU.contig_32257.2																									0	0	0	0	0	0	0	0	0	0	0	0	0	0	0	0	0	0
evm.TU.contig_32259	AT1G68990.1																						male gametophyte defective 3	GO:0003677,GO:0003899,GO:0006351	13.9015	14.2385	16.553	22.525	21.647	11.5465	2.38385	1.88377	5.81971	4.86855	4.73563	4.50869	16.3024	16.5045	20.8099	20.1208	17.1165	19.3478
evm.TU.contig_32265	AT4G31350.1																						Core-2/I-branching beta-1,6-N-acetylglucosaminyltransferase family protein	GO:0008375,GO:0016020	8.5502	6.60187	7.21131	9.71586	10.0776	8.19825	0.926301	1.2827	2.17294	1.29817	3.53623	2.44436	12.9396	14.5139	11.4588	10.0277	13.5956	13.8023
evm.TU.contig_32276																									0	0	0	0	0	0	0	0	0	0	0	0	0	0	0	0	0	0
evm.TU.contig_32277	AT1G51120.1																						AP2/B3 transcription factor family protein	GO:0003700,GO:0006355,GO:0003677,GO:0010358,GO:0019760,GO:0048366,GO:0009908,GO:0045892,GO:0005634,GO:0048573,GO:0048527,GO:0009910,GO:0009741,GO:0043565,GO:0080113,GO:0044212,GO:0080167,GO:0010073,GO:1901371	0	0	0	0	0	0	0	0	0	0	0	0	0	0	0	0.13008	0	0
evm.TU.contig_32282																									0	0	0	0	0	0	0	0	0	0	0	0	0	0	0	0	0	0
evm.TU.contig_32285																									0	0	0	0	0	0	0	0	0	0	0	0	0	0	0	0	0	0
evm.TU.contig_32310																									3.02269	2.66589	5.62034	4.07339	10.588	13.7208	0.136919	0	0.119299	0	0	0	1.64054	1.75575	4.30653	2.78409	11.7562	10.0601
evm.TU.contig_32321	AT5G66590.1																						CAP (Cysteine-rich secretory proteins, Antigen 5, and Pathogenesis-related 1 protein) superfamily protein	GO:0005576	7.21006	9.19664	4.21494	3.56819	0.908965	0.368402	0.148889	0	0	0	0	0	9.47726	7.4901	7.10005	11.9506	6.15523	12.7296
evm.TU.contig_32328																									0	0	0	0	0	0	0	0	0	0	0	0	0	0	0	0	0	0
evm.TU.contig_32331	AT3G62300.2																						DOMAIN OF UNKNOWN FUNCTION 724 7	GO:0005773,GO:0042803,GO:0005515,GO:0005634,GO:0009570	12.5248	12.6927	15.3096	17.3195	30.2722	22.5926	3.98322	2.65658	7.34166	6.87391	5.62774	4.83235	16.9795	20.7032	16.0414	14.3297	33.2265	35.1197
evm.TU.contig_32334	AT1G47480.1																			CDR			alpha/beta-Hydrolases superfamily protein	GO:0008152,GO:0016787	0	0	0	0	0	0	0	0.0532793	0	0	0	0	108.494	106.431	7.87216	7.60502	4.30442	0.193737
evm.TU.contig_32337.1																									0.212514	0	0.211197	0.123304	0.455454	0	0	0	0	0	0	0	0	0	0.151388	0	0.316327	0.398651
evm.TU.contig_32337.2	AT4G17620.2																						glycine-rich protein		26.948	23.6064	32.8836	32.3421	55.1859	51.3477	29.6203	25.4406	42.4301	41.8787	46.0021	45.421	36.735	45.479	40.7962	33.8512	45.7479	46.6123
evm.TU.contig_32339	AT4G35350.1																						xylem cysteine peptidase 1	GO:0008234,GO:0006508	0.806752	0.547626	0.0641404	0.0748946	4.14962	0.840917	0.951594	0.266362	1.85567	2.36341	7.01984	31.2917	2.64685	3.66523	0.413786	0.436456	6.62871	2.72407
evm.TU.contig_32354																									0	0	0	0	0	0	0	0	0	0	0	0	0	0	0	0	0	0
evm.TU.contig_32357																									1.36242	2.56892	1.35398	1.581	0.973298	0	0.95656	2.8114	0.833457	0	0	0	19.3409	17.9276	43.6743	22.5217	20.2796	6.38933
evm.TU.contig_32361	AT5G17330.1	mobile	mobile	mobile															CDS				glutamate decarboxylase	GO:0003824,GO:0004351,GO:0006536,GO:0030170,GO:0016831,GO:0019752,GO:0009448,GO:0046686,GO:0005829,GO:0006807,GO:0009506,GO:0005516,GO:0005634	542.201	502.305	148.075	244.127	277.095	212.32	573.709	421.564	200.229	223.832	331.683	286.824	257.363	261.909	287.03	408.17	307.098	273.048
evm.TU.contig_32363	AT4G26090.1	mobile	mobile	mobile			mobile_sap						CUS										NB-ARC domain-containing disease resistance protein	GO:0043531	15.9959	14.1538	23.9133	28.1658	28.3812	26.1229	0.893936	0.66515	3.36206	2.82156	11.5465	10.8792	15.4563	16.9325	14.1102	14.9317	26.6167	25.7435
evm.TU.contig_32367	AT2G41670.1																						P-loop containing nucleoside triphosphate hydrolases superfamily protein	GO:0005525,GO:0005739,GO:0009507	11.9813	11.1187	22.8687	20.7173	12.4321	9.78741	3.14687	2.50598	6.23435	5.11215	6.18078	5.52962	6.02966	5.93072	9.47156	9.20026	10.995	10.9207
evm.TU.contig_32372	AT5G66450.1																						Phosphatidic acid phosphatase (PAP2) family protein	GO:0006651,GO:0009507,GO:0008195	18.6373	19.6845	17.2365	17.8537	13.2351	8.77384	1.17621	0.965917	1.17555	1.09989	2.24638	2.21939	2.70722	4.26552	3.77325	3.7023	3.39208	3.44299
evm.TU.contig_32383.1	AT3G15550.1																								5.29709	5.10794	6.36518	7.47915	3.91369	2.0994	1.58381	1.4131	1.37998	1.25282	1.1019	1.03322	7.7517	8.95518	10.2156	9.80673	7.13524	7.36753
evm.TU.contig_32383.2	AT1G15510.1																						Tetratricopeptide repeat (TPR)-like superfamily protein	GO:0005515,GO:0008270,GO:0040007,GO:0009416,GO:0009658,GO:1900865,GO:0010305,GO:0010588,GO:0009451,GO:0048366,GO:0010087,GO:0009507	19.0939	18.6488	26.4257	32.0517	16.7066	9.44427	5.83916	4.19202	7.60821	6.50664	6.7832	6.56329	6.55909	7.87346	6.44086	6.82239	6.13289	6.51237
evm.TU.contig_32448	AT2G23200.1	mobile	mobile	mobile																CDR			Protein kinase superfamily protein	GO:0004672,GO:0006468,GO:0005524	22.4877	25.7189	19.245	23.4973	12.5994	9.24635	0.110314	0	0.192235	0.0788161	0.0511658	0.0982938	14.6426	18.3624	7.69494	7.52622	7.33775	7.2579
evm.TU.contig_32453	AT5G51200.1	mobile	mobile	mobile																			Protein of unknown function (DUF3414)	GO:0005643	4.08355	3.63513	5.93646	5.34572	8.45039	5.43786	0.46205	0.287269	1.05292	0.94804	0.505546	0.63339	4.2941	5.16538	6.75558	6.73263	8.26359	8.325
evm.TU.contig_32472	AT2G35010.1																						thioredoxin O1	GO:0045454,GO:0006662,GO:0015035	164.756	139.228	207.665	215.67	213.152	160.564	102.98	94.842	79.2795	67.0247	124.972	116.898	94.5485	116.887	181.775	205.321	142.807	145.109
evm.TU.contig_32481																									11.7007	8.27345	40.699	47.0379	42.9887	31.9426	0.586797	1.72464	0.51128	0.838497	1.63301	0.522857	10.1069	14.4705	8.33523	8.79187	9.95235	8.62292
evm.TU.contig_32484.1																									0	0	0	0	0	0	0	0	0	0	0	0	0	0	0	0	0	0
evm.TU.contig_32484.2																									0	0	0	0	0	0	0	0	0	0	0	0	0	0	0	0	0	0
evm.TU.contig_32484.3																									0	0	0	0	0	0	0	0	0	0	0	0	0	0	0	0	0	0
evm.TU.contig_32489.1	AT5G11220.1																								0	0	0	0	0	0	0	0	0	0	0	0	0	0	0	0	0	0
evm.TU.contig_32489.2	AT1G64870.1																								0	0	0	0	0	0	0	0	0	0	0	0	0	0	0	0	0	0
evm.TU.contig_32496	AT2G48100.1		mobile	mobile			mobile_sap						CUS										Exonuclease family protein	GO:0003676	6.01157	6.08817	12.1598	12.2265	12.7473	10.2222	1.22297	1.55612	5.58783	2.85576	7.11124	6.32565	8.44359	8.44444	10.411	9.60872	14.4816	14.0664
evm.TU.contig_32507.1																									0	0.183854	0.775219	0.226299	0	0	0	0	0	0	0	0	0	0	0.277841	0	0.870831	1.46328
evm.TU.contig_32507.2	AT2G07680.1																						multidrug resistance-associated protein 11	GO:0005524,GO:0016887,GO:0006810,GO:0016021,GO:0055085,GO:0042626	2.80878	1.8055	4.44084	4.22241	9.39439	6.54303	4.84051	5.92775	13.2775	5.82804	7.40058	7.50793	7.65251	7.86942	8.36733	7.00303	10.7373	10.2984
evm.TU.contig_32512	AT3G17700.1	mobile	mobile	mobile																			cyclic nucleotide-binding transporter 1	GO:0016020,GO:0055085,GO:0006811,GO:0005216	21.4735	13.4966	21.3405	28.1974	44.1376	58.5752	8.1996	5.6361	6.68344	5.10245	10.0599	8.9559	51.1037	40.4406	27.3736	26.0426	32.5242	36.0417
evm.TU.contig_32528	AT1G04910.1																						O-fucosyltransferase family protein	GO:0005794,GO:0005768,GO:0005802	17.2345	16.0311	14.8539	17.1916	16.0399	13.0972	9.47694	9.23917	15.0243	11.4776	8.66251	9.3711	15.1286	18.9242	16.0414	19.7155	19.3566	20.0402
evm.TU.contig_32529																									0	0	0	0	0	0	0	0	0	0	0	0	0	0	0	0	0	0
evm.TU.contig_32539	AT1G17020.1																	CDL					senescence-related gene 1	GO:0016491,GO:0055114,GO:0010150	28.3589	32.2766	7.60991	16.2477	5.88379	12.1426	0.093772	0	0.0544695	0.0446648	0.173973	0.19496	34.2216	24.4809	21.5339	18.2646	29.4558	27.4759
evm.TU.contig_32553	AT2G20825.1																						Developmental regulator, ULTRAPETALA		0	0	0	0	0	0	0	0	0	0	0	0	0	0	0	0	0	0
evm.TU.contig_32558.1	AT3G58130.2																						N-acetylglucosaminylphosphatidylinositol de-N-acetylase family protein		10.4003	8.25139	19.881	18.0044	32.8863	23.7943	0.638435	1.87641	1.94696	1.88159	2.44298	2.20436	11.7134	9.05274	13.846	12.7256	24.6171	24.4138
evm.TU.contig_32558.2																									6.04292	3.79811	15.0137	13.7326	21.0454	14.6535	0.176782	0.129894	0	0	0.16399	0	7.41357	3.83633	10.2238	9.45961	21.5503	20.31
evm.TU.contig_32569	AT5G23960.1																						terpene synthase 21	GO:0000287,GO:0010333,GO:0016829,GO:0008152	0	0	0	0	0	0	0	0	0	0	0	0	0	0	0	0	0	0
evm.TU.contig_32577																									0	0	0	0	0	0	0	0	0	0	0	0	0	0	0	0	0	0
evm.TU.contig_32581.1																								GO:0046983,GO:0003677	0	0	0	0	0	0	0	0	0	0	0	0	0	0	0	0	0	0
evm.TU.contig_32581.2																								GO:0046983,GO:0003677	0	0	0	0	0	0	0	0	0	0	0	0	0	0	0	0	0	0
evm.TU.contig_32583	AT4G36360.1		mobile	mobile																			beta-galactosidase 3	GO:0004553,GO:0005975,GO:0030246	3.02289	3.76859	1.65064	1.42628	4.23995	4.7706	14.0404	12.2243	9.14465	11.2979	13.9331	15.5446	1.66506	1.9785	2.93431	2.51266	4.79626	4.44508
evm.TU.contig_32589	AT1G08500.1																		CDS				early nodulin-like protein 18	GO:0009055,GO:0031225	33.4253	23.7716	23.5771	31.6805	16.5011	18.5103	9.54209	7.97988	4.50347	3.57323	1.8635	1.58487	8.66574	9.84583	8.66244	8.86828	7.27563	7.57568
evm.TU.contig_32595	AT1G65480.1																						PEBP (phosphatidylethanolamine-binding protein) family protein	GO:0008429,GO:0009909,GO:0048573,GO:0009911,GO:0010119,GO:0005737,GO:0005515,GO:0005634	0.481099	0.494806	0.130396	0.0507531	0	0	0.36849	0.0451258	0	0	0	0	0.505905	0.484641	0.186938	0.262906	0.227856	0.410221
evm.TU.contig_32618																									0	0	0	0	0	0	0	0	0	0	0	0	0	0	0	0	0	0
evm.TU.contig_32619.1	AT1G17870.1																						ethylene-dependent gravitropism-deficient and yellow-green-like 3		9.83326	16.2898	12.006	21.3546	14.0496	10.7378	0.986283	1.44938	3.43742	2.39588	3.47667	2.63644	2.51121	3.8915	3.0021	1.68883	7.73662	3.95272
evm.TU.contig_32619.2	AT1G17870.1																						ethylene-dependent gravitropism-deficient and yellow-green-like 3	GO:0042542,GO:0009644,GO:0009408	5.71977	7.41642	5.2898	12.8995	7.20592	5.15991	0.825888	0.697861	0.917493	0.604824	1.20665	1.15904	1.22149	1.20162	0.984602	0.817577	2.58262	2.31694
evm.TU.contig_32646	ATMG00730.1																						cytochrome c oxidase subunit 3	GO:0004129,GO:0016020,GO:0022904,GO:0015002,GO:0019646,GO:0005751	5.23455	7.69631	5.82143	4.04957	9.43782	5.52118	0.962553	6.0438	0.914923	10.5658	3.24691	2.26113	18.8068	19.8525	30.2753	25.3786	8.9975	33.7834
evm.TU.contig_32648	AT5G23390.1																						Plant protein of unknown function (DUF639)		7.32672	7.64235	13.7106	12.9794	21.8275	24.5088	6.78588	5.34793	12.5881	7.42885	10.7621	10.7276	11.065	11.4979	10.7163	10.0734	17.9251	14.6214
evm.TU.contig_32653	AT4G26090.1	mobile	mobile	mobile				mobile_root												CDR			NB-ARC domain-containing disease resistance protein	GO:0043531	6.20082	5.22704	8.65155	12.4442	6.80975	5.23833	0.102438	0.0250895	0.0297518	0.0243964	0.126701	0	20.789	30.3137	4.22671	4.45828	3.40242	2.87379
evm.TU.contig_32663																									0	0	0	0	0	0	0	0	0	0	0	0	0	0	0	0	0	0
evm.TU.contig_32688	AT3G24320.1		mobile	mobile																			MUTL protein homolog 1	GO:0005524,GO:0006298,GO:0030983	0	0	0	0	0	0	0	0	0	0	0	0	0	0	0	0	0	0
evm.TU.contig_32689	AT1G75660.1		mobile	mobile																			5\'-3\' exoribonuclease 3	GO:0003676,GO:0008270,GO:0004527,GO:0006139,GO:0005634,GO:0004534	22.7759	20.5906	36.1523	38.8505	46.5303	38.2194	8.20385	4.59158	13.626	14.333	10.5235	10.3081	28.3899	31.579	32.0595	30.2148	42.4965	41.9116
evm.TU.contig_32694.1	AT5G14180.1																						Myzus persicae-induced lipase 1	GO:0006629,GO:0016788	0.729509	0.458512	0.241664	0.423274	1.21603	3.37957	0	0	0	0	0	0	6.9041	6.9048	3.46452	5.29877	2.17175	2.73695
evm.TU.contig_32694.2	AT3G27210.1		mobile	mobile																				GO:0005886	126.519	113.539	179.694	244.565	172.189	131.495	300.81	333.066	394.855	387.925	473.701	506.542	166.926	207.693	163.749	159.502	212.62	206.399
evm.TU.contig_32701																									0	0	0	0	0	0	0	0	0	0	0	0	0	0	0	0	0	0
evm.TU.contig_32708	AT2G30280.1																						RNA-directed DNA methylation 4	GO:0032502,GO:0006342,GO:0006355,GO:0009791,GO:0006306,GO:0003700	6.67788	6.5195	8.25354	6.76584	11.6481	8.83335	3.66518	3.07778	6.07594	5.40737	12.0986	9.98828	9.33916	11.1043	7.4858	6.74973	14.6578	16.5012
evm.TU.contig_32738																									0	0	0	0	0	0	0	0	0	0	0	0	0	0	0	0	0	0
evm.TU.contig_32740																									0	0	0	0	0	0	0	0	0	0	0	0	0	0	0	0	0	0
evm.TU.contig_32742	AT4G00585.1		mobile	mobile																				GO:0009853,GO:0045271,GO:0031966,GO:0005747	208.058	199.746	127.621	133.322	290.736	270.425	466.061	552.2	419.136	397.213	616.736	603.128	294.319	352.579	479.659	464.992	391.373	380.285
evm.TU.contig_32743.1																								GO:0016491,GO:0055114	0	0	0	0	0	0	0	0	0	0	0	0	0	0	0	0	0	0
evm.TU.contig_32743.2																								GO:0005524,GO:0016773,GO:0046677	0	0	0	0	0	0	0	0	0	0	0	0	0	0.0837951	0	0	0	0
evm.TU.contig_32743.3																									2.24467	5.69757	1.71598	1.3024	0.863464	0.149983	0	0	0	0	0	0	0.36314	0.239165	0.123003	1.16767	0	0.161952
evm.TU.contig_32761	AT3G20930.1																						RNA-binding (RRM/RBD/RNP motifs) family protein	GO:0003676,GO:1900871,GO:0003723,GO:0009409	27.3822	21.9334	57.1952	49.032	23.1028	14.7744	0.244623	0.163401	0.794439	0.460773	0.82517	0.693535	3.69709	4.56272	2.79788	3.35575	3.79533	4.07005
evm.TU.contig_32775	AT4G05420.1																						damaged DNA binding protein 1A	GO:0006281,GO:0005515,GO:0005634,GO:0003676	38.3617	31.8506	34.8295	39.3869	66.314	46.6233	14.6308	9.93583	27.6205	25.4996	18.3018	21.3326	36.6875	48.1064	45.4336	42.2289	65.3261	60.4127
evm.TU.contig_32791	AT2G48150.1																						glutathione peroxidase 4	GO:0004602,GO:0006979,GO:0055114	35.7222	35.6123	37.6803	33.9014	51.2414	64.8848	44.8971	44.9583	55.8227	41.5873	67.5401	64.6096	47.5316	52.1251	34.4673	32.3161	39.9059	35.8275
evm.TU.contig_32795																									0	0	0	0	0	0	0	0	0	0	0	0	0	0	0	0	0	0
evm.TU.contig_32800	AT5G02470.3																						Transcription factor DP	GO:0003700,GO:0005667,GO:0007049,GO:0006355,GO:0042023,GO:0046982,GO:0005515,GO:0005737,GO:0005634	1.01206	0.970325	1.87521	2.30905	0.539192	0.2682	0.457657	0.442463	0.692583	0.326982	0.446884	0.343401	3.95032	3.94412	2.56612	1.80447	3.24271	3.82919
evm.TU.contig_32815																									0	0	0	0	0	0	0	0	0	0	0	0	0	0	0	0	0	0
evm.TU.contig_32826	AT5G54510.1																						Auxin-responsive GH3 family protein	GO:0009733,GO:0010279,GO:0009734,GO:0010120,GO:0010252,GO:0009507,GO:0009826,GO:1901183	0.954535	0.725741	0.918022	1.50072	0.791897	21.7179	0.129713	0.0953089	0.150693	0.061784	0	0.0385263	8.87186	8.23143	43.6503	30.3088	17.5541	14.7291
evm.TU.contig_32845	AT1G13630.1																						Tetratricopeptide repeat (TPR)-like superfamily protein		5.11428	4.20612	5.83958	5.4297	6.06341	4.34787	4.58395	4.37858	7.72179	7.20521	11.6228	10.075	3.89045	6.48101	4.34088	3.76108	5.66898	5.91957
evm.TU.contig_32851	AT5G16950.1																								21.1205	16.9621	27.7642	32.8083	30.6556	47.7573	45.1926	49.6938	69.1826	44.9576	62.0102	64.3173	37.9559	38.0772	42.6689	41.9837	44.246	41.087
evm.TU.contig_32853	AT5G52980.1																								9.88534	8.04818	14.3498	15.0987	24.2126	22.6037	20.6991	22.7563	21.8986	16.1579	18.6225	18.5032	19.0881	19.9781	21.4312	18.5516	24.0437	24.7349
evm.TU.contig_32872																									0	0	0	0	0	0	0	0	0	0	0	0	0	0	0	0	0	0
evm.TU.contig_32885																									0	0.197818	0	0	0.299792	0	0	0	0	0	0	0	0.220642	0.290631	0.597886	0.630641	0	1.18081
evm.TU.contig_32888.1																									4.31432	1.71262	2.70796	1.581	3.56876	5.12819	10.2033	13.5884	7.77893	6.37871	10.3523	13.3531	7.64087	11.3227	5.49973	6.48351	4.39392	8.09316
evm.TU.contig_32888.2	AT3G57040.1																		CDS	CDR			response regulator 9	GO:0000160,GO:0007623,GO:0009736,GO:0005515,GO:0006355,GO:0005634	6.05712	3.73653	5.05349	4.33882	5.66269	8.05443	25.0964	28.6245	17.475	12.679	16.6567	17.59	27.5222	29.6234	12.3587	9.66445	13.0232	13.186
evm.TU.contig_32899.1	AT5G27810.1																						MADS-box transcription factor family protein	GO:0000982,GO:0000987,GO:0045944,GO:0003677,GO:0046983	0	0	0	0	0	0	0	0	0	0	0	0	0	0	0	0	0	0
evm.TU.contig_32899.2																								GO:0000982,GO:0045944,GO:0046983,GO:0000987,GO:0003677	0	0	0	0	0	0	0	0	0	0	0	0	0	0	0	0	0	0
evm.TU.contig_32909																									0	0	0	0	0	0	0	0	0	0	0	0	0	0	0	0	0	0
evm.TU.contig_32926	AT4G35700.1																						zinc finger (C2H2 type) family protein	GO:0003676,GO:0006355,GO:0048235,GO:0005634	0	0	0	0	0	0	0	0	0	0	0	0	0	0	0	0	0	0
evm.TU.contig_32929	AT3G16360.2																						HPT phosphotransmitter 4	GO:0000160,GO:0004871	0	0	0	0	0	0	0	0	0	0	0	0	0	0	0	0	0	0
evm.TU.contig_32930	AT3G44610.1																						Protein kinase superfamily protein	GO:0004672,GO:0005524,GO:0006468	0	0	0	0	0	0	0	0	0	0	0	0	0	0	0	0	0	0
evm.TU.contig_32935	AT1G45180.1																						RING/U-box superfamily protein		0	0	0	0	0	0	0	0	0	0	0	0	0	0	0	0	0	0
evm.TU.contig_32944.1	AT4G16420.1																						homolog of yeast ADA2 2B	GO:0003713,GO:0006357,GO:0035065,GO:0003677,GO:0008270,GO:0005515	0	0	0	0	0	0	0	0	0	0	0	0	0	0	0	0	0	0
evm.TU.contig_32944.2	AT4G16420.1																						homolog of yeast ADA2 2B	GO:0003713,GO:0006357,GO:0035065,GO:0008270,GO:0003677,GO:0005515	0	0	0	0	0	0	0	0	0	0	0	0	0	0	0	0	0	0
evm.TU.contig_32945																									0	0	0	0	0	0	0	0	0	0	0	0	0	0	0	0	0	0
evm.TU.contig_32953.1	AT4G31480.1																						Coatomer, beta subunit	GO:0005737,GO:0006886,GO:0016192,GO:0030117,GO:0005198,GO:0030126,GO:0005488,GO:0009506,GO:0016020,GO:0005829	51.6548	49.1947	36.0026	53.0146	69.2364	71.734	50.276	39.8326	51.2347	46.0686	34.4508	32.5253	106.856	101.692	133.339	144.987	154.32	139.803
evm.TU.contig_32953.2																									0	0	0	0	0	0	0	0	0	0	0	0	0	0	0	0	0	0.58121
evm.TU.contig_32965																									0	0	0	0	0	0	0	0	0	0	0	0	0	0	0	0	0	0
evm.TU.contig_32972.1	AT4G05000.2																						Vacuolar protein sorting-associated protein VPS28 family protein		0	0	0	0	0	0	0	0	0	0	0	0	0	0	0	0	0	0
evm.TU.contig_32972.2																									0	0	0	0	0	0	0	0	0	0	0	0	0	0	0	0	0	0
evm.TU.contig_32989	AT3G25840.1																						Protein kinase superfamily protein	GO:0004672,GO:0005524,GO:0006468,GO:0005737,GO:0005634	10.1694	9.0506	18.6968	19.3298	27.7955	26.6237	5.59773	4.62716	7.09206	5.90729	6.71603	7.09995	19.2059	17.2974	14.6045	16.6273	25.0368	26.7262
evm.TU.contig_32995	AT1G26800.1																						RING/U-box superfamily protein		1.15647	0.484578	0.255401	1.04378	1.28516	4.91107	0.180436	0.530315	2.82988	0.902414	1.84117	1.76853	3.78341	2.49177	2.37996	2.12414	0.956339	0.964179
evm.TU.contig_32999	AT5G67500.1	mobile	mobile	mobile																			voltage dependent anion channel 2	GO:0005741,GO:0055085	42.1008	41.1868	58.4131	50.1877	34.6465	29.7308	17.9659	14.5829	20.7714	16.0451	20.6542	19.7024	21.1871	21.3947	29.9912	31.3878	21.2825	20.2569
evm.TU.contig_33001	AT5G04490.1		mobile	mobile		mobile_leaf																	vitamin E pathway gene 5		5.23455	3.99908	15.9651	12.1487	22.3081	15.9924	0.506925	0.186236	0.331265	0.543273	0.940485	0.564609	2.94203	2.87519	3.21458	1.89879	3.89582	3.8939
evm.TU.contig_33004.1	AT1G31440.1	mobile	mobile	mobile																			SH3 domain-containing protein	GO:0005515	17.1526	14.3366	23.6357	26.846	30.8916	27.2943	9.00691	7.80774	10.2286	9.6889	19.1511	16.6822	36.5287	34.7393	30.4961	29.3508	41.8377	33.2579
evm.TU.contig_33004.2																									0.230223	0.21705	0	0	0	0	0	0	0	0	0	0	0	0	0.328007	0.691953	0	0
evm.TU.contig_33013	AT3G26040.1																	CDL		CDR			HXXXD-type acyl-transferase family protein	GO:0016747	35.2497	36.7056	11.6941	19.651	12.8652	6.57703	0.215521	0.422288	0.438165	0.153983	0.466493	0.704135	160.911	178.931	10.5691	18.3752	4.87379	2.97512
evm.TU.contig_33015																									0	0	0	0	0	0	0	0	0	0	0	0	0	0	0	0	0	0
evm.TU.contig_33038	AT5G60440.1																						AGAMOUS-like 62	GO:0000977,GO:0045944,GO:0003677,GO:0046983,GO:0009911,GO:0009658,GO:0009559,GO:0009960,GO:0009553,GO:2000012,GO:0005829,GO:0043078,GO:0005515,GO:0005634	0	0	0	0	0	0	0	0	0	0	0	0	0	0	0	0	0	0
evm.TU.contig_33072	AT3G50930.1	mobile	mobile	mobile				mobile_root															cytochrome BC1 synthesis	GO:0005524	1.74485	1.37084	2.31206	10.1239	2.49301	5.05206	0.408356	0	0	0	0	0	24.1584	26.9879	13.2584	11.7996	6.92591	4.36418
evm.TU.contig_33076	AT1G26610.1																			CDR			C2H2-like zinc finger protein	GO:0003676	1.08038	0.640238	1.28842	1.07461	0.705656	0.482627	3.0775	2.38864	7.21347	4.80015	5.54877	5.05948	4.9663	10.3469	2.28688	2.04107	0.781099	1.33181
evm.TU.contig_33086	AT5G22090.1																						Protein of unknown function (DUF3049)		46.0374	40.2595	34.1694	53.0102	21.9258	11.4737	61.6458	71.6174	76.4491	46.5126	82.1928	76.2357	65.5695	61.4355	41.9746	59.9404	43.7088	51.2578
evm.TU.contig_33091.1																									0	0	0	0	0	0	0	0	0	0	0	0	0	0	0	0	0	0
evm.TU.contig_33091.2	AT5G60440.1																						AGAMOUS-like 62	GO:0003677,GO:0046983	0	0	0	0	0	0	0	0	0	0	0	0	0	0	0	0	0	0
evm.TU.contig_33091.3	AT5G60440.1																						AGAMOUS-like 62	GO:0003677,GO:0046983	0	0	0	0	0	0	0	0	0	0	0	0	0	0	0	0	0	0
evm.TU.contig_33094	AT3G01170.1																						Ribosomal protein L34e superfamily protein	GO:0003735,GO:0005622,GO:0005840,GO:0006412	36.7649	35.997	21.8237	34.1141	39.8775	72.1149	20.4911	17.7605	17.854	9.66541	15.3174	12.4085	42.0125	45.7235	46.5265	54.3982	44.6022	43.32
evm.TU.contig_33096.1	AT4G04210.1																						plant UBX domain containing protein 4	GO:0005515	53.4117	46.8829	42.8149	55.662	62.4697	68.7226	37.332	34.7837	51.9267	34.2245	52.1545	49.4954	70.3123	80.1931	94.3518	102.77	113.713	103.499
evm.TU.contig_33096.2	AT4G22150.1		mobile	mobile																			plant UBX domain-containing protein 3	GO:0005515	69.3981	59.8078	59.0673	67.7852	82.3653	76.7749	54.2848	51.3958	62.1967	43.398	57.1226	61.3676	80.1395	90.5813	112.097	120.03	140.436	125.231
evm.TU.contig_33100	AT2G31500.1																						calcium-dependent protein kinase 24	GO:0005509,GO:0004672,GO:0005524,GO:0006468,GO:0080092,GO:0005886,GO:0005515,GO:1901979,GO:0005634	0	0	0	0.0339249	0.020885	0.0253939	0	0.0150817	0	0	0	0	0.046113	0	0.0416516	0.0439335	0.10879	0.109682
evm.TU.contig_33107																									0	0	0	0	0	0	0	0	0	0	0	0	0	0	0	0	0	0
evm.TU.contig_33123																									0	0	0	0	0	0	0	0	0	0	0	0	0	0	0	0	0	0
evm.TU.contig_33129.1	AT5G57120.1																							GO:0005515,GO:0005730	8.37911	7.51805	8.97086	7.86798	11.2779	6.85637	1.6768	1.25294	1.9315	2.17269	3.19002	2.73494	9.66245	9.39139	6.11318	7.4518	11.1167	11.8836
evm.TU.contig_33129.2																									0	0	0	0	0	0	0	0	0	0	0	0	0	0	0	0	0	0
evm.TU.contig_33136.1																									3.20168	3.46805	7.31148	8.69547	6.13178	3.66863	0	0.0702849	0	0	0	0.0852328	3.93982	3.20809	5.72619	4.19722	5.88109	5.36704
evm.TU.contig_33136.2																								GO:0005515	8.89592	7.84177	13.5265	14.8137	19.0655	12.9817	2.81064	2.5241	4.08155	2.90062	7.01063	6.28878	9.07396	8.44052	14.829	12.4329	17.8762	17.2718
evm.TU.contig_33138																									0	0	0	0	0	0	0	0	0	0	0	0	0	0	0	0	0	0
evm.TU.contig_33159																								GO:0006468,GO:0004672,GO:0005524	0	0	0	0	0	0	0	0	0	0	0	0	0	0	0	0	0	0
evm.TU.contig_33169.1																									16.5761	14.8123	33.2333	24.0861	43.8661	53.587	26.1099	24.2412	46.0286	26.8975	58.3922	54.1043	33.3457	36.9354	28.3398	32.2751	54.4963	61.108
evm.TU.contig_33169.2	AT1G30640.1																						Protein kinase family protein	GO:0004674,GO:0006468,GO:0004672,GO:0005524	173.831	169.231	180.774	185.521	115.613	213.702	115.769	96.9901	157.71	128.446	101.994	121.438	140.822	139.874	98.5056	101.28	152.586	137.881
evm.TU.contig_33188.1																									0	0	0	0	0.27863	0	0	0	0	0	0	0	0	0	0.555682	0	0	0
evm.TU.contig_33188.2																									28.3538	27.554	45.0851	45.0514	54.5346	45.0896	35.8332	40.7313	33.8903	24.5077	39.4906	33.8389	33.944	38.6692	32.0065	31.4657	40.2568	42.5507
evm.TU.contig_33192	AT1G09940.1																						Glutamyl-tRNA reductase family protein	GO:0008883,GO:0033014,GO:0050661,GO:0055114,GO:0009536,GO:0009416,GO:0043234,GO:0006783,GO:0006779,GO:0005515,GO:0009507,GO:0006979,GO:0015995	60.6612	68.7163	26.3209	35.8728	62.1808	60.9185	1.42811	0.918166	1.45171	1.44549	1.13158	1.11344	48.9501	37.6534	32.9041	35.662	40.9684	35.4536
evm.TU.contig_33193																									0	0	0	0	0	0	0	0	0	0	0	0	0	0	0	0	0	0
evm.TU.contig_33195																									0	0	0	0	0	0	0	0	0	0	0	0	0	0	0	0	0	0
evm.TU.contig_33197.1	AT2G01050.1																						zinc ion binding;nucleic acid binding		0	0	0	0	0	0	0	0	0	0	0	0	0	0	0	0	0	0
evm.TU.contig_33197.2																									0	0	0	0	0	0	0	0	0	0	0	0	0	0	0	0	0	0
evm.TU.contig_33197.3	ATMG00310.1																						RNA-directed DNA polymerase (reverse transcriptase)-related family protein		0	0	0	0	0	0	0	0	0	0	0	0	0	0	0	0	0	0
evm.TU.contig_33209.1	AT1G79830.4		mobile	mobile																			golgin candidate 5	GO:0005794,GO:0005737,GO:0005515,GO:0005634	31.6746	28.125	25.0937	28.5209	38.1404	60.4342	32.2744	23.4316	44.0551	33.8267	36.1668	32.5588	42.2894	44.839	33.5621	41.0515	49.2235	48.1603
evm.TU.contig_33209.2																									0.672002	0.844737	0.890454	0.779815	1.60024	1.16744	0	0	0	0	0	0	0.942201	0.310268	2.55313	1.68313	2.33398	3.78179
evm.TU.contig_33226	AT2G35040.1																						AICARFT/IMPCHase bienzyme family protein	GO:0003937,GO:0004643,GO:0006164,GO:0003824	15.9164	14.5146	26.0869	22.5555	26.4915	20.557	2.48657	1.6551	2.62537	3.07244	4.50473	4.06632	8.01799	9.00311	16.3544	16.3425	16.6213	16.57
evm.TU.contig_33229																									0	0	0	0	0	0	0	0	0	0	0	0	0	0	0	0	0	0
evm.TU.contig_33237.1																									7.50781	6.49532	10.5336	8.19983	17.1632	15.9584	125.146	148.456	218.946	175.016	114.595	127.203	46.0691	66.188	55.1191	51.502	69.9449	63.4598
evm.TU.contig_33237.2	AT5G10560.1		mobile	mobile		mobile_leaf																	Glycosyl hydrolase family protein	GO:0004553,GO:0005975,GO:0010214,GO:0031222,GO:0048046,GO:0005618,GO:0009627,GO:0009506,GO:0009507,GO:0045493,GO:0005773,GO:0009505,GO:0005774,GO:0046556,GO:0009044	18.5492	20.4121	10.1137	13.762	11.6728	7.78322	19.7559	16.6495	16.519	15.8234	25.2185	28.7891	25.2401	33.6114	25.2435	27.1749	26.1622	29.168
evm.TU.contig_33243	AT4G32010.1																						HSI2-like 1	GO:0008270,GO:0003677	12.5887	10.5661	18.851	17.4011	20.4485	17.6392	2.35962	1.66031	4.53007	3.28604	3.83981	3.83084	13.1479	12.0717	14.3444	20.9512	14.1597	13.437
evm.TU.contig_33250																				CDR					0	0	0	0	0	0	0	0	0	0	0	0	139.817	103.808	14.5719	12.1902	27.8234	32.4179
evm.TU.contig_33268	AT1G64600.1																						methyltransferases;copper ion binding	GO:0006412,GO:0008168	21.8106	21.5497	26.184	32.1941	21.3152	11.8218	4.28774	4.05063	8.43254	5.60175	5.00024	6.65863	16.6968	19.3346	17.4016	17.3061	21.427	23.0756
evm.TU.contig_33269																									0	0	0	0	0	0	0	0	0	0	0	0	0	0	0	0	0	0
evm.TU.contig_33276.1	AT5G23960.2																			CDR			terpene synthase 21	GO:0008152,GO:0010333,GO:0016829,GO:0000287,GO:0080017,GO:0004795,GO:0080027,GO:0005829,GO:0080016,GO:0009506,GO:0051762,GO:0009507,GO:0009570,GO:0016106	0	0.0666897	0	0.0547239	0.101068	0.61444	0	0	0.0288489	0	0.0614281	0.442532	430.239	677.234	157.018	148.186	52.7866	45.9123
evm.TU.contig_33276.2																									0	0	0.301343	0	0	0	0	0	0	0	0	0	0	0	0.432009	0	0	0
evm.TU.contig_33276.3																									0	0	0	0.315335	0	0	0	0	0	0	0	0	0	0	0	0.408366	1.61794	0
evm.TU.contig_33279	AT3G44370.1																						Membrane insertion protein, OxaA/YidC with tetratricopeptide repeat domain	GO:0005515,GO:0051205,GO:0016021	23.0208	19.3093	28.6588	27.7599	42.9582	36.8617	24.2733	23.7521	28.7673	20.959	31.801	34.4414	26.3615	29.5036	29.7638	27.2085	39.2663	36.115
evm.TU.contig_33298	AT1G61110.1																			CDR			NAC domain containing protein 25	GO:0003677,GO:0006355	0.0352682	0.0665005	0	0.0818529	0	0.0612697	0.049524	0.109166	0.215753	0.141534	0.367523	0.0882553	7.30607	15.5345	1.85917	3.86905	0.209988	0.264636
evm.TU.contig_33315																									0	0	0	0	0	0	0	0	0	0	0	0	0	0	0	0	0	0
evm.TU.contig_33317																									0	0	0	0	0	0	0	0	0	0	0	0	0	0	0	0	0	0
evm.TU.contig_33332.1																									0	0	0	0	0	0	0	0	0	0	0	0	0	0	0	0	0	0
evm.TU.contig_33332.2																									0	0	0	0	0	0	0	0	0	0	0	0	0	0	0	0	0	0
evm.TU.contig_33359	AT4G27280.1		mobile	mobile										CUR				CDL					Calcium-binding EF-hand family protein	GO:0005509,GO:0009733,GO:0051336,GO:0030234,GO:0006457,GO:0010091,GO:0005829,GO:0080167,GO:0005507,GO:0009506,GO:0005515,GO:0005634	52.729	49.8467	9.94084	15.0899	3.2667	1.98598	0.802631	0.44231	0.174834	0.143364	0	0.178793	0.450795	0.989649	5.70053	8.16027	6.59379	14.2071
evm.TU.contig_33360.1	AT3G54560.1		mobile	mobile																			histone H2A 11	GO:0003677,GO:0000786,GO:0005634,GO:0046982	359.483	274.983	438.292	315.733	383.004	255.389	36.6778	38.3514	70.6755	43.0033	41.4391	32.8907	138.037	133.585	219.705	212.618	241.003	233.368
evm.TU.contig_33360.2	AT1G52720.1		mobile	mobile																				GO:0009536	32.7575	30.263	30.332	34.1963	87.4037	120.215	20.1358	25.2468	46.0342	35.6361	54.1513	53.8252	26.1461	38.6309	71.7866	52.193	71.4749	70.5802
evm.TU.contig_33362																									0	0	0	0	0	0	0	0	0	0	0	0	0	0	0	0	0	0
evm.TU.contig_33369																									0	0	0	0	0	0	0	0	0	0	0	0	0	0	0	0	0	0
evm.TU.contig_33370																									0	0	0	0	0	0	0	0	0	0	0	0	0	0	0	0	0	0
evm.TU.contig_33371	AT5G06790.1																		CDS						0.290808	0.61688	0.144503	0	0.934878	11.9986	3.47103	2.92546	0.533705	0.145879	2.17814	0.636754	21.9413	27.0886	61.1128	43.3745	36.9021	29.5946
evm.TU.contig_33378.1																									0	0	0	0	0	0	0	0	0	0	0	0	0	0	0	0	0	0
evm.TU.contig_33378.2	AT2G01050.1																						zinc ion binding;nucleic acid binding		0	0	0	0	0	0	0	0	0	0	0	0	0	0	0	0	0	0
evm.TU.contig_33378.3																									0	0	0	0	0	0	0	0	0	0	0	0	0	0	0	0	0	0
evm.TU.contig_33379.1	AT4G10020.1																						hydroxysteroid dehydrogenase 5		1.92687	2.82974	0.368258	0.645004	1.00593	1.15874	1.4049	2.86744	19.9937	7.39808	1.49631	0.927272	2.84451	4.97863	0.316764	0.835294	2.26144	1.39023
evm.TU.contig_33379.2	AT2G29840.1																						RING/U-box superfamily protein		5.35191	9.60083	1.62518	1.89767	3.39854	3.61573	4.07074	4.67831	71.2101	24.7589	4.55077	4.46421	10.3959	15.2379	1.16494	1.78729	10.4005	7.39023
evm.TU.contig_33380	AT2G32800.1																						protein kinase family protein	GO:0004672,GO:0005524,GO:0006468,GO:0005886,GO:0030246,GO:0071446,GO:0009611,GO:0009617,GO:0071395	11.6535	13.4966	15.2753	17.6033	18.6598	19.5469	0.282137	0.362784	1.90517	1.15907	2.55178	1.8226	37.0799	35.6921	23.2587	27.5523	25.7951	22.3317
evm.TU.contig_33382																									0	0.145599	0.920873	0.358424	0.882618	0	0	0	0	0	0	0	0.487194	0.427823	0.880117	1.62459	0.459755	1.73822
evm.TU.contig_33386																									0.678112	0.639312	0.898549	0.655754	0.322958	0.392683	0	0.116609	0.138278	0	0.147218	0	1.90153	2.50471	0.483064	2.20796	2.18697	3.39216
evm.TU.contig_33393.1																									0	0	0	0	0	0	0	0	0	0	0	0	0	0	0	0	0	0
evm.TU.contig_33393.2																									0	0	0	0	0	0	0	0	0	0	0	0	0	1.4552	0	0	0	0
evm.TU.contig_33395.1																									338.964	327.223	306.607	239.069	413.254	188.648	0	2.0942	0	0	1.32196	0	4.26875	0	2.89181	0	3.02125	0
evm.TU.contig_33395.2	AT5G09820.2																						Plastid-lipid associated protein PAP / fibrillin family protein	GO:0010236,GO:0005515,GO:0009570,GO:0009507	101.81	93.0445	106.327	87.0717	102.414	52.5498	0.247913	0.0607195	0.0720028	0	0	0.147266	1.05203	1.05969	0.754609	0.530634	1.22638	1.32475
evm.TU.contig_33396																									0	0	0	0	0	0	0	0	0	0	0	0	0	0	0	0	0	0
evm.TU.contig_33425	AT5G56720.1																						Lactate/malate dehydrogenase family protein	GO:0006108,GO:0016615,GO:0055114,GO:0016616,GO:0003824,GO:0005975,GO:0019752,GO:0016491,GO:0030060	0	0	0	0	0	0	0	0	0	0	0	0	0	0	0	0	0	0
evm.TU.contig_33436.1	AT1G50200.1		mobile	mobile																			Alanyl-tRNA synthetase	GO:0043039,GO:0006419,GO:0005737,GO:0004813,GO:0005524,GO:0003676,GO:0000166,GO:0016876	0.0728618	0	0	0.0422757	0.156156	0.189869	0.102313	0	0	0.0365499	0.0474549	0.0455824	0.0383093	0.151384	0.311426	0	0.162683	0
evm.TU.contig_33436.2	AT1G65730.1																						YELLOW STRIPE like 7	GO:0055085	0.282423	0.143373	0.129542	0.453785	0.279361	0.52838	0.0305063	0.0896601	0.132902	0.0871832	0.0565975	0.108729	0.159915	0.180549	0.773803	0.261183	0.38805	0.285273
evm.TU.contig_33437																									0.436212	0.411253	0	0.506196	1.2465	2.27343	0	0	0.533705	1.75055	0	0.545789	0	0.604207	1.24297	0.655535	1.94791	2.45485
evm.TU.contig_33447																									0	0	0	0	0	0	0	0	0	0	0	0	0	0	0	0	0	0
evm.TU.contig_33449																									0	0	0	0	0	0	0	0	0	0	0	0	0	0	0	0	0	0
evm.TU.contig_33457.1	AT3G05860.2																						MADS-box transcription factor family protein	GO:0003677,GO:0046983,GO:0000982,GO:0045944,GO:0000987	0	0	0	0	0	0	0	0	0	0	0	0	0	0	0	0	0	0
evm.TU.contig_33457.2	AT5G48670.1																						AGAMOUS-like 80	GO:0000982,GO:0000987,GO:0045944,GO:0003677,GO:0046983,GO:0090406,GO:0043565,GO:0043078,GO:0009793,GO:0005515,GO:0005634	0	0	0	0	0	0	0	0.229053	0	0.074242	0	0	0.54471	0	0	0.111207	0.330449	0.138816
evm.TU.contig_33459																									0	0	0	0	0	0	0	0	0	0	0	0	0	0	0	0	0	0
evm.TU.contig_33460	AT5G23270.1		mobile	mobile																			sugar transporter 11	GO:0016021,GO:0022857,GO:0055085,GO:0016020,GO:0022891,GO:0005215,GO:0015578,GO:0009679,GO:0008646,GO:0005886,GO:0005354,GO:0071333,GO:0055055	0	0	0	0	0	0	0	0	0	0	0.0356892	0	0	0.0379502	0.0390355	0	0	0
evm.TU.contig_33461																									0	0	0	0	0	0	0	0	0	0	0	0	0	0	0	0	0	0
evm.TU.contig_33464	AT4G10800.1																								14.6192	11.775	20.8205	27.9181	13.8154	11.1987	1.93969	1.54399	5.63355	3.92657	6.59754	6.7693	7.92856	8.4505	7.70816	5.79511	7.88183	7.88166
evm.TU.contig_33471																									35.2241	32.232	6.17752	25.2465	17.7627	23.3973	1.45477	0	1.26755	0	2.69899	0	108.942	87.5344	39.8528	46.7068	61.6839	85.5106
evm.TU.contig_33489.1	AT1G78570.1		mobile	mobile		mobile_leaf																	rhamnose biosynthesis 1	GO:0010315,GO:0010489,GO:0010214,GO:0005829,GO:0030154,GO:0050377,GO:0009506,GO:0051555,GO:0042127,GO:0010490,GO:0010192,GO:0010280,GO:0010253	161.243	166.352	62.0539	117.22	73.2767	137.434	105.443	86.4456	152.792	81.6193	107.676	122.803	225.027	184.154	136.771	190.807	164.923	122.041
evm.TU.contig_33489.2	AT1G78580.1		mobile	mobile			mobile_sap																trehalose-6-phosphate synthase	GO:0003824,GO:0005992	22.8507	21.4518	22.3235	22.4351	20.3448	8.04904	82.8749	69.4785	47.0415	41.8351	137.514	122.346	6.78523	9.60954	7.94896	7.80118	13.2876	13.7424
evm.TU.contig_33491	AT3G49780.1																						phytosulfokine 4 precursor	GO:0005576,GO:0008083,GO:0008283,GO:0031012,GO:0005794	37.7159	28.008	74.4512	91.2809	47.2441	46.8975	0.181374	0.266535	0.632129	0.259172	2.35549	0.969662	286.045	147.778	65.1447	164.02	76.3278	94.0112
evm.TU.contig_33497.1																									10.506	9.68473	25.5222	19.7773	26.3522	18.657	0	0	0	0.234228	0.304112	0	7.6106	5.17405	9.31354	9.12209	21.8934	15.3284
evm.TU.contig_33497.2	AT5G41580.1																						RING/U-box superfamily protein	GO:0016925,GO:0019789,GO:0051176,GO:0008270	16.6622	17.4136	42.8736	34.6238	46.1369	45.3268	3.62747	2.53208	8.8498	5.96095	9.08545	7.43407	23.2259	29.6987	29.812	24.8456	45.3737	39.2521
evm.TU.contig_33503																									0	0	0	0	0	0	0	0	0	0	0	0	0	0	0	0	0	0
evm.TU.contig_33510.1																									0	0	0	0	0	0	0	0	0	0	0	0	0	0	0	0	0	0
evm.TU.contig_33510.2																									0	0.214077	0	0.263499	0	0.394476	0	0	0	0	0	0	0	0	0	0	0	0
evm.TU.contig_33516	AT5G37360.1																							GO:0009535,GO:0016020,GO:0072488,GO:0015696,GO:0009507,GO:0008519	68.7709	68.0742	46.1824	63.6557	54.0549	28.4311	5.17776	5.02917	8.28124	6.13181	7.6981	6.54115	4.67416	6.36672	6.153	5.84488	7.63138	7.20122
evm.TU.contig_33526	AT3G01820.1																						P-loop containing nucleoside triphosphate hydrolases superfamily protein	GO:0005524,GO:0006139,GO:0019205,GO:0016776,GO:0004017	9.43468	12.55	14.7437	13.939	35.5094	23.0478	21.084	22.8215	22.9221	16.4578	59.3755	56.3036	54.2246	54.6008	61.7498	58.734	75.3549	67.4304
evm.TU.contig_33531	AT4G00770.1																							GO:0002098	13.6589	14.6469	7.3265	9.65708	38.708	30.8396	0.254039	0.209992	0.166009	0.0453757	0.353484	0.226357	17.5021	11.0571	5.38056	11.2827	11.0745	10.6901
evm.TU.contig_33536																									0	0	0	0	0	0	0	0	0	0	0	0	0	0	0	0	0	0
evm.TU.contig_33557																									0.964875	0.699744	0.737615	0.602902	1.1665	0.257881	0	0	0	0	0	0	0.234144	0	0.317236	0	0.77335	0.556921
evm.TU.contig_33572	AT5G60440.1																						AGAMOUS-like 62	GO:0003677,GO:0046983	0	0	0	0	0	0	0	0	0	0	0	0	0	0	0	0	0	0
evm.TU.contig_33573	AT5G63920.1																						topoisomerase 3alpha	GO:0003676,GO:0008270,GO:0006265,GO:0003917,GO:0003916,GO:0003677	10.6963	9.37658	16.4112	18.8362	6.56884	2.93401	0.52701	0.290423	5.62505	3.20053	0.366656	0.469585	3.25593	4.28873	9.49115	8.60111	3.6312	8.09637
evm.TU.contig_33583																								GO:0004751,GO:0009052	2.20801	2.03642	2.63956	2.50655	4.45782	3.39112	0.718959	0.462234	1.07668	0.738407	1.77154	1.94187	3.19675	3.27998	2.12001	2.13998	4.35836	3.45164
evm.TU.contig_33595	AT3G20730.1																						Tetratricopeptide repeat (TPR)-like superfamily protein	GO:0005515	15.1381	12.4232	22.6054	22.2087	21.4049	9.81088	11.6749	11.2489	18.0416	14.558	17.0624	14.9171	7.91806	8.3655	8.93999	9.19403	10.1574	11.1823
evm.TU.contig_33608																								GO:0016787,GO:0003993,GO:0046872	0	0	0	0.69806	0	0	0	0	0	0	0	0	9.69935	26.3853	3.14252	7.8347	0	0
evm.TU.contig_33612	AT5G13790.1																						AGAMOUS-like 15	GO:0000977,GO:0045944,GO:0003677,GO:0046983,GO:0006355,GO:0003700,GO:0005634	0	0	1.62924	0.951203	0	0	0	0	0	0	0	0	0	0	0	0	0	0
evm.TU.contig_33616.1	AT3G58720.2																						RING/U-box superfamily protein		14.5912	12.1885	12.2618	15.4382	21.3076	16.4952	1.95852	1.32836	0.918871	0.968749	0.978277	0.872556	17.6	17.3871	17.8079	10.3995	46.4725	60.6801
evm.TU.contig_33616.2	AT2G30950.1		mobile	mobile		mobile_leaf												CDL					FtsH extracellular protease family	GO:0004222,GO:0006508,GO:0005524	2942.54	2846.3	1507.6	1775.8	774.37	551.956	28.5293	18.6998	55.2395	42.8373	57.7186	50.8412	28.0791	40.8274	38.0437	32.3737	40.9946	37.5073
evm.TU.contig_33643	AT5G02920.1																						F-box/RNI-like superfamily protein	GO:0005515	0	0	0	0	0	0	0	0	0	0	0	0	0	0	0	0	0	0
evm.TU.contig_33658	AT1G22640.1																						myb domain protein 3	GO:0003677,GO:0009723,GO:0009751,GO:0010023,GO:0046686,GO:0009651,GO:0009753,GO:0009737,GO:0009718,GO:0009739	56.5872	61.0155	29.795	46.5374	27.5035	44.8768	14.525	12.4418	25.6499	18.2026	25.5069	25.6078	127.037	76.3115	56.3486	70.824	56.0712	51.2597
evm.TU.contig_33660																									0	0.269442	1.1361	0.663291	2.45003	1.98598	0	0	0	0	0	0	0	0	0.407181	0	0	0
evm.TU.contig_33663	AT5G64630.1																						Transducin/WD40 repeat-like superfamily protein	GO:0005515	21.6183	19.0534	33.2308	26.0816	45.588	29.045	7.56766	7.58246	9.96556	6.82002	12.6042	13.2562	22.6685	25.4481	26.8739	23.9286	30.9027	35.2688
evm.TU.contig_33664.1	AT5G40480.1																						embryo defective 3012		24.3176	17.5167	26.0678	26.6337	36.6965	21.8349	213.323	186.908	147.426	180.648	152.686	163.413	44.8219	33.6829	56.446	52.558	36.6036	51.2551
evm.TU.contig_33664.2																									98.006	89.2728	95.5457	109.402	132.628	71.2719	96.5966	85.9409	78.3346	54.4639	76.1117	86.5894	41.6159	46.2067	52.5467	42.9703	78.0301	71.5179
evm.TU.contig_33680																									0	0	0	0	0	0	0	0	0	0	0	0	0	0	0	0	0	0
evm.TU.contig_33684																									0	0	0	0	0	0	0	0	0	0	0	0	0	0	0	0	0	0
evm.TU.contig_33689	AT1G19100.1																						Histidine kinase-, DNA gyrase B-, and HSP90-like ATPase family protein		70.825	72.4554	84.8629	96.7601	148.561	109.951	30.3297	36.2784	66.9881	52.9143	83.7506	100.558	104.056	93.9267	66.5555	58.1241	109.162	108.361
evm.TU.contig_33695	AT3G12810.1	mobile	mobile	mobile																			SNF2 domain-containing protein / helicase domain-containing protein	GO:0005524	4.99165	5.20921	9.04789	9.32627	19.6018	15.4892	3.35037	2.6561	8.41192	4.15755	9.3238	6.83477	16.2093	16.6981	12.6581	13.3044	28.926	27.3846
evm.TU.contig_33705.1																									0	0	0	0	0	0	0	0	0	0	0	0	0	0	0	0	0	0
evm.TU.contig_33705.2																									0	0	0	0	0	0	0	0	0	0	0	0	0	0	0	0	0	0
evm.TU.contig_33708	AT2G30810.1																						Gibberellin-regulated family protein	GO:2000377,GO:0005618,GO:0009506,GO:0009737,GO:0005515,GO:0009408,GO:0009826,GO:0009749,GO:0009739,GO:0009744,GO:0005886,GO:0009505,GO:0009751,GO:0009740,GO:0009741,GO:0045454,GO:0080167,GO:0009651,GO:0009750,GO:0010286,GO:0008283	0	0	0	0	0	0	0	0	0	0	0	0	0	0	0	0	0	0
evm.TU.contig_33709																									0	0	0	0	0	0	0	0	0	0	0	0	0	0	0	0	0	0
evm.TU.contig_33713																									0	0	0	0.306949	0	0	0	0	0	0	0	0	0	0	0	0	0	0
evm.TU.contig_33722	AT3G53400.1																							GO:0008168,GO:0008152	169.289	210.234	127.224	90.9135	277.402	136.493	55.3598	52.9258	99.0059	58.2057	84.1065	82.6797	206.342	161.34	163.959	146.432	236.566	215.247
evm.TU.contig_33733.1	AT5G14360.1																						Ubiquitin-like superfamily protein	GO:0005515,GO:0051087	0	0	0	0	0	0	0	0	0	0	0	0	0	0	0	0	0	0
evm.TU.contig_33733.2	AT1G53540.1		mobile	mobile	sap_core						CU20	CUL	CUS										HSP20-like chaperones superfamily protein		0.448002	0.52796	50.9785	35.7415	23.6836	14.5929	23.5908	12.1336	1616.16	1531.21	322.42	327.496	64.8941	97.7345	90.4767	58.4046	601.334	222.706
evm.TU.contig_33735																									0	0	0	0	0	0	0	0	0	0	0	0	0	0	0	0	0	0
evm.TU.contig_33736																									0	0	0	0	0	0	0	0	0	0	0	0	0	0	0	0	0	0
evm.TU.contig_33751																								GO:0046983	352.715	308.087	435.604	410.127	549.628	551.663	261.858	289.157	436.761	320.013	383.103	355.543	450.086	533.325	639.163	668.308	636.577	626.337
evm.TU.contig_33760	AT5G13000.1		mobile	mobile																			glucan synthase-like 12	GO:0000148,GO:0016020,GO:0006075,GO:0003843	42.2705	37.5183	39.0442	36.605	80.1645	76.7423	18.7607	17.8448	18.8701	14.0725	43.363	44.5903	43.6157	46.0223	50.9103	48.0243	77.1383	75.9609
evm.TU.contig_33764																									0	0	0	0	0	0	0	0	0	0	0	0	0	0	0	0	0	0
evm.TU.contig_33769																									0	0	0	0	0	0	0	0	0	0	0	0	0	0	0	0	0	0
evm.TU.contig_33773	AT1G31812.1		mobile	mobile																			acyl-CoA-binding protein 6	GO:0000062,GO:0009646,GO:0005886,GO:0031210,GO:0050826,GO:0005829,GO:0001666,GO:0006869,GO:0009409	116.191	116.221	96.8709	91.521	137.225	141.476	362.182	399.634	309.286	227.251	393.77	404.131	131.406	161.143	163.503	152.826	160.387	156.69
evm.TU.contig_33779.1	AT2G15560.1																						Putative endonuclease or glycosyl hydrolase	GO:0005777,GO:0010468,GO:0006979	33.12	25.5615	42.0774	44.4354	48.6982	43.3625	10.2849	7.68957	19.141	14.4709	22.8892	22.7497	23.8828	27.6319	22.1977	20.4689	25.343	26.3341
evm.TU.contig_33779.2	AT5G67360.1		mobile	mobile																CDR			Subtilase family protein	GO:0004252,GO:0006508	15.1642	16.0713	5.97615	7.31189	22.8244	21.1661	2.71679	2.37387	5.50204	2.51814	5.68747	6.50987	28.9229	63.1215	7.93424	12.3766	12.8038	12.6047
evm.TU.contig_33822																									0	0	0	0	0	0	0	0	0	0	0	0	0	0	0	0	0	0
evm.TU.contig_33832																									0.264512	0.124689	0.525747	0	1.88965	0.459522	0	0	0	0	0	0	0	0	0	0	0	0
evm.TU.contig_33833	AT5G18290.2																		CDS				Aquaporin-like superfamily protein	GO:0005215,GO:0006810,GO:0016020,GO:0005783,GO:0015250,GO:0055085,GO:0006833	11.2744	9.36392	17.0736	18.223	4.89013	1.98196	9.04665	12.5327	0	0	0	0.0839676	16.5839	9.01662	9.46571	25.6163	3.69604	3.39902
evm.TU.contig_33845																									20.4362	16.698	21.6636	31.6199	28.5501	20.5127	8.60904	9.6056	10.8349	6.60652	11.5354	10.2279	21.7287	23.9034	25.5576	18.0856	23.6596	32.3726
evm.TU.contig_33846	AT5G45590.1																						Ribosomal protein L35	GO:0003735,GO:0005622,GO:0005840,GO:0006412	18.9243	19.4043	26.3574	22.0673	25.5256	14.3984	10.0217	9.12142	13.2389	11.2716	19.0729	17.2833	10.5069	12.6917	19.8116	18.6135	19.3961	22.7164
evm.TU.contig_33848	AT3G60160.1																						multidrug resistance-associated protein 9	GO:0005524,GO:0016887,GO:0006810,GO:0016021,GO:0042626,GO:0055085	19.6407	18.5003	18.6246	18.5733	21.3051	9.3196	9.29234	9.46776	10.5578	6.62139	11.1944	10.8852	15.4576	16.01	19.4346	19.2794	34.7251	35.2878
evm.TU.contig_33856																									0	0	0	0	0	0.863902	2.09487	1.02616	6.69266	4.49015	7.77311	10.5774	0	0	0	0	0	0
evm.TU.contig_33867																									0	0	0	0	0	0	0	0	0	0	0	0	0	0	0	0	0	0
evm.TU.contig_33868	AT4G19090.1																						Protein of unknown function (DUF594)		0	0	0	0	0	0	0	0	0	0	0	0	0	0	0	0	0	0
evm.TU.contig_33874	AT2G11520.1																						calmodulin-binding receptor-like cytoplasmic kinase 3	GO:0004672,GO:0006468,GO:0005524	24.1471	22.2248	38.5899	44.328	43.6384	74.3833	19.8533	18.523	26.0703	24.2835	27.2701	28.6341	73.9449	78.9295	63.6991	63.6118	79.5274	62.5661
evm.TU.contig_33889																									0	0	0	0	0	0	0	0	0	0	0	0	0	0	0	0	0	0
evm.TU.contig_33896	AT3G22250.1																						UDP-Glycosyltransferase superfamily protein	GO:0008152,GO:0016758	0	0	0	0	0	0.222847	0.030021	0	0.0261575	0	0	0	3.84435	1.27335	0.944253	3.46988	0.318231	0.360945
evm.TU.contig_33901																									0	0	0	0.153884	0.631562	0.537539	0.12414	0	0	0	0.172736	0	143.769	213.863	372.574	394.779	297.464	272.722
evm.TU.contig_33902	AT1G75350.1		mobile	mobile			mobile_sap																Ribosomal protein L31	GO:0003735,GO:0005622,GO:0005840,GO:0006412,GO:0009941,GO:0009507,GO:0009570	351.766	303.97	313.13	319.868	282.019	168.532	53.8026	79.5905	41.1434	39.5649	55.2188	63.1125	34.29	60.1285	52.1208	45.788	30.7914	35.7462
evm.TU.contig_33903																									0	0	0	0	0	0	0	0	0	0	0	0	0	0	0	0	0	0
evm.TU.contig_33908	AT1G01550.1		mobile	mobile	sap_core																		Protein of unknown function (DUF793)		3.8366	4.35904	1.56424	1.94067	1.33528	96.986	5.45646	3.09573	1.62487	1.33239	3.39577	6.52356	116.894	203.096	42.7479	113.76	52.715	36.4464
evm.TU.contig_33913																									0	0	0	0	0	0	0	0	0	0	0	0	0	0	0	0	0	0
evm.TU.contig_33915	AT1G04910.1																						O-fucosyltransferase family protein		8.24347	7.93984	7.88243	8.53185	7.35337	6.23155	4.2548	3.35617	5.42457	5.05165	2.93117	3.31728	7.52051	8.7951	7.84042	9.24092	10.4465	9.1111
evm.TU.contig_33939																									0	0	0	0	0	0	0	0	0	0	0	0	0	0	0	0	0	0
evm.TU.contig_33943																									0	0	0	0	0	0	0	0	0	0	0	0	0	0	0	0	0	0
evm.TU.contig_33949																									0	0	0	0	0	0	0	0	0	0	0	0	0	0	0	0	0	0
evm.TU.contig_33966	AT1G74690.1																						IQ-domain 31	GO:0005875,GO:0005886,GO:0005829,GO:0005773,GO:0005515	21.9458	26.589	23.5732	23.0283	30.4217	18.9004	13.9002	10.2134	25.4795	18.4103	29.0731	28.3933	29.8041	34.7955	29.2711	27.8574	44.0649	44.1458
evm.TU.contig_33972	AT3G04400.1	mobile	mobile	mobile			mobile_sap																Ribosomal protein L14p/L23e family protein	GO:0003735,GO:0005840,GO:0006412,GO:0005730,GO:0022625	117.33	108.105	166.454	147.172	241.521	195.881	296.869	339.845	199.242	188.415	332.837	338.221	189.679	176.173	324.435	351.721	334.482	341.53
evm.TU.contig_33984	AT5G04540.1		mobile	mobile																			Myotubularin-like phosphatases II superfamily	GO:0016311,GO:0004725	13.4753	13.9658	14.5633	14.4913	19.3444	13.5037	0.1342	0.0328687	0.0779531	0	0.0414964	0.0797181	15.9456	14.6496	14.5239	15.2717	16.1698	13.3263
evm.TU.contig_33990	AT1G14170.3																						RNA-binding KH domain-containing protein	GO:0003723,GO:0003676	27.8564	26.3473	40.6506	41.6687	50.0976	43.1795	9.53932	6.91647	14.9962	14.154	19.805	18.169	33.4126	37.7879	39.9952	37.406	43.5242	43.9619
evm.TU.contig_34009																									0	0	0	0	0	0	0	0	0	0	0	0	0	0	0	0	0	0
evm.TU.contig_34016	AT2G47540.1																			CDR			Pollen Ole e 1 allergen and extensin family protein	GO:0072732,GO:0071369,GO:0071365,GO:0009506,GO:0010054	0	0	0	0	0	0	0	0	0	0	0.0669864	0	1.40599	11.6817	0.0732673	0	0.22964	0.482339
evm.TU.contig_34024	AT5G26220.1												CUS										ChaC-like family protein	GO:0003839,GO:0006751,GO:0010288,GO:0046686,GO:0005737	8.07744	6.97713	10.8527	11.2061	11.0251	10.1128	32.76	20.0204	173.749	264.936	133.02	121.222	49.2552	22.939	17.0373	20.3442	24.8527	27.6805
evm.TU.contig_34034	AT1G55210.2		mobile	mobile															CDS				Disease resistance-responsive (dirigent-like protein) family protein	GO:0016853	18.6904	21.4481	17.3139	14.034	14.1377	51.7166	394.628	351.913	245.853	218.993	117.103	131.318	89.9995	152.05	105.431	98.2432	65.0828	46.1662
evm.TU.contig_34038																									0	0	0	0	0	0	0	0	0	0	0	0	0	0	0	0	0	0
evm.TU.contig_34042																									0	0	0	0	0	0	0	0	0	0	0	0	0	0	0	0	0	0
evm.TU.contig_34044	AT5G60440.1																						AGAMOUS-like 62	GO:0003677,GO:0046983	0	0	0	0	0	0	0	0	0	0	0	0	0	0	0	0	0	0
evm.TU.contig_34045	AT1G48960.1																						Adenine nucleotide alpha hydrolases-like superfamily protein	GO:0006950	1.24201	1.95908	0.474738	1.66301	0.546019	0.788383	0.46955	0.320367	1.72416	1.10229	0.497797	0.388501	1.10512	1.7865	0.884767	0.969133	0.604395	0.716882
evm.TU.contig_34050.1	AT3G57620.1																						glyoxal oxidase-related protein	GO:0005515	0	0	0	0	0	0	0	0	0	0	0	0	0	0	0	0	0	0
evm.TU.contig_34050.2	AT5G27980.1																						Seed maturation protein	GO:0009414,GO:0006873,GO:0009845,GO:0005829,GO:0005730,GO:0006970,GO:0010226,GO:0009737,GO:0005634	0	0	0	0	0	0	0	0	0	0	0	0	0	0	0	0	0	0
evm.TU.contig_34058.1	AT4G24265.1																								0	0	0	0	0	0	0	0	0	0	0	0	0	0	0	0	0	0
evm.TU.contig_34058.2	AT1G10330.1																						Tetratricopeptide repeat (TPR)-like superfamily protein	GO:0005515	0.24317	0.267465	0.805545	0.517335	0.347436	0.492854	0.398372	0.376342	0.198345	0.284624	0.369545	0.354963	0.340943	0.224546	0.346452	0.243622	0.120653	0.228079
evm.TU.contig_34066																									24.2576	33.1611	96.4296	70.3736	76.2496	52.677	0	1.25141	2.96792	0	0	1.51756	40.8134	50.3997	27.6486	23.6952	48.7453	70.532
evm.TU.contig_34071	AT5G62940.1																						Dof-type zinc finger DNA-binding family protein	GO:0003677,GO:0006355,GO:0010067,GO:0045893,GO:0010087,GO:0003700,GO:0005634	3.11827	3.66192	1.63103	1.26967	1.87593	1.7107	0.998653	0.564444	0.4016	0.219541	0.142521	0.0684488	11.3904	13.5637	8.41776	10.0299	10.586	12.52
evm.TU.contig_34074																									0	0	0	0	0	0	0	0	0	0	0	0	0	0	0	0	0	0
evm.TU.contig_34075	AT1G77500.1																						Protein of unknown function (DUF630 and DUF632)		1.3571	1.14237	1.92671	1.63108	0.900253	1.51562	0.544475	0.350054	1.00811	0.437637	0.126269	0.18193	1.42708	1.20841	1.24297	1.52958	1.51504	1.81841
evm.TU.contig_34078	AT5G24090.1																						chitinase A	GO:0005975,GO:0004553	0.106942	0	0.74396	0.868697	21.086	84.3466	0.0750848	0.11034	0	0	0.0696515	0.267613	22.8286	12.9612	8.45622	28.0442	4.37756	3.31009
evm.TU.contig_34081	AT3G25810.1																						Terpenoid cyclases/Protein prenyltransferases superfamily protein	GO:0008152,GO:0010333,GO:0016829,GO:0000287	0	0	0.40179	0	0	0	0	0	0	0	0	0	0	0	0	0	0	0
evm.TU.contig_34091.1	AT4G15720.1																						Tetratricopeptide repeat (TPR)-like superfamily protein	GO:0005515	8.19955	6.50688	8.09014	10.1996	7.33264	3.4843	4.88719	3.65181	4.69129	4.3203	3.91883	5.75701	1.61281	2.53294	2.77347	2.74811	2.28296	2.32381
evm.TU.contig_34091.2																									0	0	0	0.264708	0	0	0	0	0	0	0	0	0	0	0	0	0	0
evm.TU.contig_34101																								GO:0003677	0	0	0	0	0	0.316448	0	0	0	0	0	0	0	0	0	0	0	0.341701
evm.TU.contig_34116																									0	0	0	0	0	0.316448	0	0	0	0	0.237274	0	11.8759	32.5475	3.37378	10.6758	8.13414	6.49231
evm.TU.contig_34122	AT5G54790.1																							GO:0005829,GO:0010089,GO:0005634	0	0	0	0	0	0	0	0	0	0	0	0	0	0.243821	4.7651	2.38081	0	0
evm.TU.contig_34124.1	AT3G57790.1		mobile	mobile																			Pectin lyase-like superfamily protein	GO:0004650,GO:0005975,GO:0005774	10.8827	11.7558	5.66632	8.77389	10.6257	16.1928	3.55062	3.75986	8.06783	8.28194	6.36134	6.20339	17.2569	21.5635	13.7037	11.0644	13.0256	12.8812
evm.TU.contig_34124.2	AT3G13770.1																						Pentatricopeptide repeat (PPR) superfamily protein	GO:0005515	15.7368	14.9847	17.2032	16.618	11.4671	7.92822	14.3635	12.6646	17.3285	8.84137	11.2743	11.2232	5.95734	6.5392	6.95042	7.3312	7.96425	6.19927
evm.TU.contig_34132																								GO:0010333,GO:0008152,GO:0016829,GO:0000287	0	0	0	0	0	0	0	0	0	0	0	0	0	0	0	0	0	0
evm.TU.contig_34134	AT5G17410.2																						Spc97 / Spc98 family of spindle pole body (SBP) component	GO:0000226,GO:0000922,GO:0005815,GO:0007020,GO:0043015	10.2952	9.42292	15.035	11.123	17.4408	11.5282	6.40385	6.33954	6.31478	5.2329	3.1303	3.21179	14.7888	17.7778	16.8078	14.1172	16.3813	14.907
evm.TU.contig_34135	AT2G25100.1																						Polynucleotidyl transferase, ribonuclease H-like superfamily protein	GO:0003676,GO:0004523,GO:0003723,GO:0016070	0.796041	0.995553	3.48734	2.73356	1.71766	1.10069	0.205312	0.385522	0.576422	0.277079	0.232778	0.264247	2.73334	4.05041	4.42086	3.90622	4.57037	4.99792
evm.TU.contig_34143	AT1G17880.1		mobile	mobile			mobile_sap																basic transcription factor 3	GO:0009651,GO:0005515	1.71174	1.82069	2.52989	2.49568	2.38299	2.66872	2.21875	2.76239	1.18141	1.10085	2.34405	1.86715	2.30769	2.06699	3.56436	3.36388	3.78923	3.62269
evm.TU.contig_34151																									1.43723	0.541999	1.42833	2.33494	1.23209	0.998731	1.61454	1.03802	2.11014	1.73031	1.68492	2.33774	1.3602	1.19444	3.07151	2.37584	2.13932	1.61765
evm.TU.contig_34152																									0.0998558	0	0	0	0	0	0.140219	0	0	0	0	0	0.105004	0.138312	0.142268	0	0.148636	0
evm.TU.contig_34167.1	AT3G14590.2																						Calcium-dependent lipid-binding (CaLB domain) family protein	GO:0005886,GO:0005773,GO:0009507	17.3457	15.4897	24.767	24.3359	28.3549	29.4045	2.11684	1.37819	4.55267	4.13521	2.95792	4.03499	15.6515	19.9291	14.9529	13.3919	26.0748	20.6543
evm.TU.contig_34167.2																									12.0603	9.03391	15.9261	15.9124	22.0706	19.5167	0.579974	0.852292	1.61707	0.580123	1.07601	1.65369	5.5593	6.75065	8.00293	10.1793	13.0335	12.2416
evm.TU.contig_34168	AT4G26900.1																						HIS HF	GO:0000105,GO:0005737,GO:0016763,GO:0000107,GO:0008152,GO:0003824,GO:0016833	10.5967	11.2057	17.7617	19.0157	19.7294	17.6121	6.56563	5.70339	7.51173	7.5625	7.85507	6.20559	13.2339	13.8909	16.7162	16.3187	16.6514	17.8289
evm.TU.contig_34170	AT3G49910.1	mobile	mobile	mobile			mobile_sap																Translation protein SH3-like family protein	GO:0003735,GO:0006412,GO:0015934,GO:0005622,GO:0005840,GO:0005774,GO:0005886,GO:0005730,GO:0022625,GO:0003729,GO:0005829,GO:0016020,GO:0022626,GO:0005515,GO:0009507,GO:0009409,GO:0005634	180.194	170.522	211.353	232.003	248.436	193.545	561.639	618.372	309.868	243.683	490.446	497.619	272.133	269.271	463.975	550.908	416.429	429.192
evm.TU.contig_34171	AT4G17030.1											CUL											expansin-like B1	GO:0005576,GO:0019953,GO:0009505,GO:0005794,GO:0005829,GO:0016020,GO:0005618,GO:0006949,GO:0009506	0.563812	0.283494	8.8904	13.347	35.3374	890.675	0.475026	0.116345	1.1497	0.0377102	0.881304	0.235147	436.598	95.588	1457.8	1989.27	1362.3	954.842
evm.TU.contig_34179.1	AT4G04180.1																		CDS				P-loop containing nucleoside triphosphate hydrolases superfamily protein	GO:0005524	7.0012	5.79867	8.97367	12.1487	16.0799	12.3902	40.9785	41.924	16.6516	13.7856	30.0015	24.9699	9.15113	8.97247	9.60196	7.86641	14.4145	15.9565
evm.TU.contig_34179.2	AT4G22160.2		mobile	mobile																					17.9825	20.7421	6.78904	13.5231	7.17684	6.98103	1.83389	1.24383	2.82702	2.92288	2.61721	1.63406	11.5148	16.4198	11.1642	14.6442	12.7106	12.6264
evm.TU.contig_34181																									0	0	0	0	0	0	0	0	0	0	0	0	0	0	0	0	0	0
evm.TU.contig_34187	AT3G05860.2																						MADS-box transcription factor family protein	GO:0003677,GO:0046983,GO:0090406,GO:0000982,GO:0045944,GO:0043565,GO:0000987,GO:0043078,GO:0009793,GO:0005515,GO:0005634	0	0	0	0	0	0	0	0	0	0	0	0	0	0	0	0	0	0
evm.TU.contig_34203																								GO:0003677	0	0	0	0	0	0	0	0	0	0	0	0	0	0	0	0	0	0
evm.TU.contig_34209.1	AT5G11390.1																						WPP domain-interacting protein 1		18.1471	14.5897	21.0958	17.3119	25.2389	16.5689	4.79422	3.75237	10.0345	6.59003	9.378	8.40434	17.6389	20.2012	17.025	18.0135	37.6179	34.2506
evm.TU.contig_34209.2	AT1G11260.1	mobile	mobile	mobile																			sugar transporter 1	GO:0016021,GO:0022857,GO:0055085,GO:0016020,GO:0022891,GO:0005215	30.7799	28.5155	47.7404	56.9837	82.3629	63.6722	2.99802	3.67141	5.44207	4.01624	6.02566	4.89746	31.3379	37.4586	42.459	33.4217	55.7472	55.2363
evm.TU.contig_34212	AT5G09380.1																						RNA polymerase III RPC4	GO:0005666,GO:0006383,GO:0003899,GO:0003677	11.6452	9.49527	9.07079	12.4178	9.44345	7.38144	3.75662	4.38391	10.5897	8.99925	9.4294	6.69455	14.2314	16.13	21.2997	21.2841	18.5052	14.1698
evm.TU.contig_34215	AT3G08840.2																						D-alanine--D-alanine ligase family	GO:0003824,GO:0005524,GO:0008716,GO:0046872	15.8066	15.3401	25.4025	24.9086	32.2976	21.3469	5.21789	4.197	8.24894	6.17101	9.46062	8.1011	27.8556	39.8304	22.5804	24.0713	14.3725	14.5484
evm.TU.contig_34217	AT4G09350.1																						Chaperone DnaJ-domain superfamily protein	GO:0009535,GO:0010598,GO:0009507	61.6441	54.1684	62.7279	80.8436	116.817	113.957	3.81035	5.53858	5.91824	7.10186	3.68831	3.7642	35.5438	36.2782	30.0039	24.3784	23.2686	28.107
evm.TU.contig_34218																									0	0	0	0	0	0	0	0	0	0	0	0	0	0	0	0	0	0
evm.TU.contig_34220																									60.0582	54.8099	130.832	107.328	107.777	212.011	1.01201	0.495729	0.587849	0.241017	0.938781	1.5029	106.353	102.155	115.002	108.306	146.969	127.534
evm.TU.contig_34243	AT2G29420.1		mobile	mobile																			glutathione S-transferase tau 7	GO:0005515	6.82286	6.74173	7.0414	9.51621	23.1524	94.8241	2.30306	2.50448	2.08694	2.56693	2.7346	4.10422	130.179	107.408	140.11	101.843	314.637	254.87
evm.TU.contig_34248																									76.6359	71.2877	127.951	137.151	159.134	144.97	75.0899	56.9308	185.861	131.561	181.905	185.381	80.5873	79.7304	110.642	102.371	159.702	155.9
evm.TU.contig_34251	AT1G56180.1																								37.2474	38.2417	41.4742	48.8806	30.7887	29.6437	15.0611	11.2676	20.6387	14.8694	15.8764	15.494	10.9711	14.1811	12.9196	15.2392	12.4819	12.6208
evm.TU.contig_34256																									0	0	0	0	0	0	0	0	0	0	0	0	0	0	0	0	0	0
evm.TU.contig_34259	AT5G60440.1																						AGAMOUS-like 62	GO:0003677,GO:0046983	0	0	0	0	0	0	0	0	0	0	0	0	0	0	0	0	0	0
evm.TU.contig_34274																									0	0	0	0	0	0	0	0	0	0	0	0	0	0	0	0	0	0
evm.TU.contig_34278	AT3G25165.1																						ralf-like 25	GO:0004871	0	0	0	0	0	0	0	0	0	0	0	0	0	0	0	0	0	0
evm.TU.contig_34279	AT1G68050.1		mobile	mobile				mobile_root															flavin-binding, kelch repeat, f box 1	GO:0001047,GO:0006511,GO:0009911,GO:0009637,GO:0007623,GO:0006355,GO:0010468,GO:0005515	47.7543	42.8209	71.9683	89.946	41.0293	29.9398	16.4812	14.1026	31.5248	26.191	20.8731	19.6512	29.1702	39.9225	20.3205	19.0735	14.6272	14.5321
evm.TU.contig_34290	AT1G70070.1																						DEAD/DEAH box helicase, putative	GO:0003676,GO:0005524	30.0358	27.0581	35.8649	38.6797	21.1528	21.1779	1.99511	1.26071	3.65054	3.87721	5.70028	5.26203	4.24314	5.11677	5.66796	4.65467	6.38692	7.0363
evm.TU.contig_34298														CUR											47.3825	38.0371	98.8404	64.7835	173.605	127.14	1.31753	0	2.29594	1.412	17.7217	14.6745	1.47997	3.24904	45.4506	13.3952	155.024	110.885
evm.TU.contig_34334																								GO:0003677	0	0	0	0	0	0.0383445	0	0	0	0	0	0	0.02321	0	0	0	0	0
evm.TU.contig_34363	AT3G62950.1																						Thioredoxin superfamily protein	GO:0009055,GO:0015035,GO:0045454	5.47171	2.42759	1.91923	3.36153	0.229938	0.83874	0.903933	0.332091	0	0	0	0	7.10767	12.483	16.5086	9.91576	10.7797	11.17
evm.TU.contig_34370																									0	0	0	0	0	0	0	0	0	0	0	0	0	0	0	0	0	0
evm.TU.contig_34393																									0	0	0	0	0	0	0	0	0	0	0	0	0.378929	0	0	0	0	0
evm.TU.contig_34411	AT5G10770.1																						Eukaryotic aspartyl protease family protein	GO:0006508,GO:0004190	0	0	0	0	0	0	0	0	0	0	0	0	0	0	0	0.332137	0	0
evm.TU.contig_34418	AT5G11710.1	mobile	mobile	mobile																			ENTH/VHS family protein	GO:0006623,GO:0030276	0	0	0	0	0	0	0	0	0	0	0	0	0	0	0	0	0	0
evm.TU.contig_34419	AT3G03460.1																								12.4564	11.4684	14.5069	15.5276	10.1501	10.0591	6.83257	7.07869	10.5373	6.10208	15.1482	13.0284	8.23781	11.2553	8.38824	10.0909	13.5439	12.8699
evm.TU.contig_34427																									0	0	0.344392	0.402135	0	0	0	0	0	0	0	0	0	0	0.246862	0	0.257912	0.650065
evm.TU.contig_34438	AT5G23390.1																						Plant protein of unknown function (DUF639)		4.31546	4.56529	10.8216	9.25863	17.458	15.735	2.92422	3.49474	6.26228	4.07784	5.26181	5.08559	6.62227	7.81932	7.22078	7.50326	10.9425	9.69554
evm.TU.contig_34455	AT5G08440.1																							GO:0005886	21.3881	18.8949	31.619	29.798	34.5858	31.9339	14.9508	14.4102	23.6013	18.4105	23.7811	24.2532	23.3471	25.7214	20.4785	21.0357	30.6244	27.8443
evm.TU.contig_34456.1	AT1G22940.1																						thiamin biosynthesis protein, putative	GO:0003824,GO:0004789,GO:0009228,GO:0008972,GO:0009507,GO:0008902,GO:0009570	22.8498	22.5451	31.7084	31.3402	42.0871	35.2727	14.7532	13.1013	23.501	14.4854	19.7308	19.1136	23.079	23.6146	31.8662	30.9482	36.5066	36.7575
evm.TU.contig_34456.2																									82.091	79.3784	53.8654	56.1797	42.1042	42.5095	89.78	69.2251	131.342	102.949	33.5875	35.2251	10.5138	11.2977	28.8646	36.377	23.8903	27.6398
evm.TU.contig_34457.1	AT4G24490.2																						RAB geranylgeranyl transferase alpha subunit 1	GO:0005968,GO:0018344,GO:0008318,GO:0018342,GO:0005515	14.6978	11.7761	16.8001	19.5624	27.4408	34.2624	9.4292	9.06005	19.0168	14.3218	19.5734	17.5673	28.4916	30.4397	28.5672	24.9103	37.1851	32.6803
evm.TU.contig_34457.2	AT1G09700.1																						dsRNA-binding domain-like superfamily protein	GO:0003725	49.9966	45.3011	62.5589	70.2444	62.4211	45.3519	15.0778	12.9482	37.7699	29.49	29.5469	27.5414	37.7548	44.3395	52.3005	44.2738	54.8412	59.0423
evm.TU.contig_34463																									0	0	0	0	0	0	0	0	0	0	0	0	0	0	0	0	0	0
evm.TU.contig_34467																									3.55201	0	11.7667	4.12188	8.45842	10.2845	1.66259	0	7.24314	2.37574	3.08457	1.48143	9.96041	18.0399	32.0509	10.6758	10.5744	8.88422
evm.TU.contig_34471																									0	0	0	0	0	0	0	0	0	0	0	0	0	0	0	0	0	0
evm.TU.contig_34472																									0.718096	1.18477	0.713649	1.45828	1.026	1.24751	0	0	0.219648	0	0	0	1.32146	1.9893	0.255774	1.88851	0	1.68383
evm.TU.contig_34479	AT4G39390.2																						nucleotide sugar transporter-KT 1		148.037	124.059	94.2785	120.295	86.9005	139.553	64.4574	59.2015	109.984	93.6408	55.8069	68.9206	281.171	255.384	202.193	247.762	230.603	158.583
evm.TU.contig_34480																									0	0	0	0	0	0	0	0	0	0	0	0	0	0	0	0	0	0
evm.TU.contig_34485	AT3G48850.1																						phosphate transporter 3;2		2.92519	3.39424	6.26138	10.7057	4.50095	4.29997	0.315968	0.696488	0.55061	0.225749	0.879311	1.40769	0.236616	0	0.961757	1.01445	1.33974	0.422101
evm.TU.contig_34487	AT5G61150.1																						leo1-like family protein	GO:0006368,GO:0016593,GO:0016570	17.5366	16.9213	22.3373	24.2195	27.1146	30.7515	8.26616	5.98876	17.9304	12.9683	23.862	21.2722	23.1159	23.492	21.5246	22.3945	30.5151	30.5799
evm.TU.contig_34492.1	AT5G08315.1																						Defensin-like (DEFL) family protein	GO:0005576,GO:0050832	0	0	0	0	0	0	0	0	0	0	0	0	0	0.073668	0	0	0	0
evm.TU.contig_34492.2																									0	0	0	0	0	0	0	0	0	0	0	0	0	0	0	0	0	0
evm.TU.contig_34499																									0	0	0	0	0	0	0	0	0	0	0	0	0	0	0	0	0	0
evm.TU.contig_34502																									0	0	0	0	0	0	0	0	0	0	0	0	0	0	0	0	0	0
evm.TU.contig_34506																									0	0	0	0	0	0	0	0	0	0	0	0	0	0	0	0	0	0
evm.TU.contig_34507																									0	0	0	0	0	0	0	0	0	0	0	0	0	0	0	0	0	0
evm.TU.contig_34510	AT5G35980.1																						yeast YAK1-related gene 1	GO:0004674,GO:0006468,GO:0004672,GO:0046777,GO:0005829,GO:0009506,GO:0009737,GO:0004713,GO:0005524	23.9283	22.4641	25.9835	29.8222	21.4757	31.9899	30.3454	30.3629	42.417	29.8852	32.1816	34.9469	30.0521	29.215	30.912	33.5575	23.2091	21.9572
evm.TU.contig_34526																									0	0	0	0	0	0	0	0	0	0	0	0	0	0	0	0	0	0
evm.TU.contig_34531																									93.1689	97.5379	176.095	122.046	150.268	160.865	44.1447	40.6925	53.1497	29.2462	81.156	87.9662	112.398	102.923	89.5798	86.7566	160.803	181.207
evm.TU.contig_34548																									0	0	0	0	0	0	0	0	0	0	0	0	0	0	0	0	0	0
evm.TU.contig_34551																								GO:0005515	0	0	0	0	0	0	0	0	0	0	0	0	0	0	0	0	0	0
evm.TU.contig_34562																									0	0	0	0	0	0	0	0	0	0	0	0	0	0	0	0	0	0
evm.TU.contig_34571	AT1G06340.1																						Plant Tudor-like protein	GO:0005773,GO:0005515,GO:0042803,GO:0005634,GO:0009570	0	0	0	0	0	0	0	0	0	0	0	0	0.126615	0	0	0	0	0
evm.TU.contig_34573	AT1G51630.1																						O-fucosyltransferase family protein		18.6412	15.4886	8.24586	10.3987	9.24687	8.36034	9.47622	6.90575	12.4527	9.82273	4.4673	4.0834	33.4461	37.5428	32.0753	34.3313	31.8643	28.1202
evm.TU.contig_34582	AT2G47140.1																						NAD(P)-binding Rossmann-fold superfamily protein		26.0226	16.1317	12.3993	18.6149	8.14919	1.85785	0.250283	0	0	0	0	0	0.937136	3.20944	0.761822	0.535706	0	0
evm.TU.contig_34583																									0	0	0	0	0	0	0	0	0	0	0	0	0	0	0	0	0	0
evm.TU.contig_34595.1																									0.0601308	0.0566903	0	0.139556	0.171828	0	0	0	0	0	0	0	0.189693	0	0.685363	0.722911	0.53703	0.451194
evm.TU.contig_34595.2																									0.376729	0.177587	0	0.218585	0	0.327236	0	0	0	0	0	0	0	0	0.268369	0.283072	0.280381	1.76675
evm.TU.contig_34596	AT2G14520.1																						CBS domain-containing protein with a domain of unknown function (DUF21)	GO:0005886	1.12637	1.33306	0.619241	1.22365	1.16421	1.04085	0.639397	0.791256	1.23151	0.769397	0.81165	0.809609	0.705629	1.19502	1.05847	1.00842	1.96199	1.79825
evm.TU.contig_34602	AT5G15870.1																			CDR			glycosyl hydrolase family 81 protein	GO:0052861	41.9263	36.8669	43.4106	61.5589	39.7437	53.5974	5.7275	5.35834	10.445	7.68463	13.7768	10.0881	105.607	106.358	30.9818	49.6068	28.9799	26.7353
evm.TU.contig_34604																									0	0	0	0	0	0	0	0	2.76556	0	0	0	0	0	0	0	0	4.24019
evm.TU.contig_34620	AT3G43120.1																						SAUR-like auxin-responsive protein family	GO:0009733	0	0	0	0	0	0	0	0	0	0	0	0	0	0	0	0	0	0
evm.TU.contig_34632																									5.72939	5.60933	4.08793	7.41573	11.1246	11.9951	2.26918	2.42519	4.5834	1.84234	3.06178	2.48145	12.822	12.5143	6.59308	5.96081	9.9496	9.36976
evm.TU.contig_34637	AT4G04220.1																						receptor like protein 46	GO:0005515,GO:0007165	2.22569	2.17828	4.97151	5.16553	2.75602	1.58345	0.0892952	0.153093	0.363083	0.276461	0.0828336	0.0530434	3.70013	4.02238	4.86222	4.65077	5.14295	6.08376
evm.TU.contig_34650	AT1G22060.1																								4.10674	5.0218	6.62707	5.0959	7.02955	7.06379	7.25124	6.16703	14.3276	10.7695	11.7052	11.2942	2.95025	3.82977	1.27448	1.83314	2.42095	2.66962
evm.TU.contig_34651.1	AT1G14470.1																						Pentatricopeptide repeat (PPR) superfamily protein	GO:0005515	36.4118	30.8466	14.1644	21.5493	20.2896	42.2011	9.78773	7.56739	13.4286	9.28925	12.9416	11.7801	41.1883	47.1926	37.7963	55.1102	59.232	50.4477
evm.TU.contig_34651.2	AT5G28540.1		mobile	mobile		mobile_leaf																	heat shock protein 70 (Hsp 70) family protein		60.7789	47.4748	13.7278	20.1098	26.7337	75.046	10.0511	7.64437	14.7497	6.92925	10.3053	11.627	71.5716	76.7068	64.7664	92.2814	111.031	88.8085
evm.TU.contig_34675.1	AT3G02960.1																						Heavy metal transport/detoxification superfamily protein	GO:0030001,GO:0046872	0	0	0	0	0	0	0	0	0	0	0	0	0	0	0	0	0	0
evm.TU.contig_34675.2	AT1G27990.1																								0.229426	0.324449	0.114003	0	0.409751	0.199285	0.161082	0	0	0	0	0	0.241256	0.158892	1.55264	1.89629	1.28063	1.29113
evm.TU.contig_34677																									0	0	0	0	0	0	0	0	0	0	0	0	0	0	0	0	0	0
evm.TU.contig_34680	AT5G02220.1																CD20	CDL		CDR				GO:0005515	26.4757	20.4027	2.28797	2.67159	0.657877	0.799909	11.6381	8.31379	8.73201	3.00267	0.899665	3.74472	202.632	117.031	15.4163	40.8252	23.3028	16.843
evm.TU.contig_34684	AT3G07630.2																						arogenate dehydratase 2	GO:0004664,GO:0009094,GO:0047769,GO:0010244,GO:0080167,GO:0005829,GO:0006571,GO:0009507	29.1911	28.9213	28.5824	32.8501	21.4998	12.4163	44.8295	42.7789	27.1815	23.2823	41.3893	41.884	10.2773	8.02104	13.8018	14.3315	15.0284	14.4974
evm.TU.contig_34690																								GO:0003723,GO:0003676	17.5868	20.1063	23.5047	24.9826	24.6945	21.7731	8.79957	9.38561	10.2641	12.8783	16.8523	16.9461	17.0056	15.6799	18.2884	17.1638	23.6204	26.1651
evm.TU.contig_34704	AT3G27310.1																						plant UBX domain-containing protein 1	GO:0005515,GO:0051117,GO:0043241,GO:0035265	16.9766	14.4626	29.9316	28.7493	25.5344	27.3606	24.7363	26.1948	37.6316	28.2414	38.8655	37.236	24.869	21.6377	29.6876	25.2817	31.7014	31.8941
evm.TU.contig_34705																									0.460446	0	0	0	0	0.799909	0	0	0	0	0	0	0	0	0	0	0	0
evm.TU.contig_34724	AT3G16920.1															CD10			CDS	CDR			chitinase-like protein 2	GO:0004568,GO:0006032,GO:0016998,GO:0005975,GO:0009809,GO:0005886,GO:0009651,GO:0009408	5.15825	4.16384	0.469073	0.66509	3.13105	3.63132	0.426074	0.278281	0.0412491	0	0.0439159	0	47.3643	55.1503	14.8424	18.4421	8.68174	6.89355
evm.TU.contig_34728	AT5G18890.1																			CDR			Inosine-uridine preferring nucleoside hydrolase family protein		0.130349	0	0.0647709	0.151262	0.186241	0	0	0.0336225	0	0	0	0	1.67911	0.947884	0.139285	0.0489718	0	0.12226
evm.TU.contig_34730																									0	0	0	0	0	0	0	0	0	0	0	0	0	0	0	0	0	0.330795
evm.TU.contig_34760	AT1G17820.1																						Putative integral membrane protein conserved region (DUF2404)		30.3469	28.851	27.8781	29.593	40.8086	36.7712	62.6669	52.0973	67.3946	57.0544	47.5023	63.4963	29.4981	32.497	29.7931	22.2277	43.2736	33.0083
evm.TU.contig_34762	AT2G01060.1																			CDR			myb-like HTH transcriptional regulator family protein	GO:0003677	2.43019	2.87247	0.216281	1.13645	0.414592	0.882176	1.47705	1.27241	3.01771	2.03784	1.03944	0.998424	29.4453	72.8485	4.34088	15.6984	0.647883	0.544328
evm.TU.contig_34774.1																									0	0	0	0	0	0	0	0	0	0	0	0	0	0	0	0	0	0
evm.TU.contig_34774.2																									0	0	0	0	0	0	0	0	0	0	0	0	0	0	0	0	0	0
evm.TU.contig_34776																									0	0	0	0	0	0	0	0	0	0	0	0	0	0	0	0	0	0
evm.TU.contig_34782																									0	0	0	0	0	0	0	0	0	0	0	0	0	0	0	0	0	0
evm.TU.contig_34789													CUS												0.195626	0.22132	0.155532	0.0908046	1.67704	0.339851	0.988922	0.565155	4.59549	8.51791	8.30721	12.1894	0.0411425	0	0.167229	0	0.116476	0.146789
evm.TU.contig_34790																									0	0	0	0	0	0	0	0	0	0	0	0	0	0	0	0	0	0
evm.TU.contig_34792.1	AT2G24840.1																						AGAMOUS-like 61	GO:0003677,GO:0046983	0	0	0	0	0	0	0	0	0	0	0	0	0	0	0	0	0	0
evm.TU.contig_34792.2																									0	0	0	0	0	0	0	0	0	0	0	0	0	0	0	0	0	0
evm.TU.contig_34798	AT1G68710.1																						ATPase E1-E2 type family protein / haloacid dehalogenase-like hydrolase family protein	GO:0000287,GO:0004012,GO:0005524,GO:0015914,GO:0016021,GO:0000166	6.226	6.09553	7.29801	6.90068	9.97904	8.38942	3.25046	2.96483	9.66837	5.68577	6.49838	7.44043	6.21127	6.08086	7.73317	7.1972	14.4358	15.9467
evm.TU.contig_34800	AT2G13370.1																						chromatin remodeling 5	GO:0005524	0	0.291198	0	1.07527	2.20655	3.21951	0	0	0	0	0	0	0.324796	0.855647	0.880117	0.928335	2.29878	2.31762
evm.TU.contig_34811.1	AT4G14342.1		mobile	mobile																			Splicing factor 3B subunit 5/RDS3 complex subunit 10	GO:0000398	52.7997	45.5633	62.2099	58.7892	94.7158	88.8894	87.1905	97.1201	114.93	82.2278	115.675	118.554	66.1114	77.6039	101.981	104.413	112.912	115.894
evm.TU.contig_34811.2																									1.88161	1.77395	5.34272	3.74311	2.30435	4.66974	0	0	0	0	0	0	4.80523	1.11697	1.91485	3.63556	2.80078	2.5212
evm.TU.contig_34818	AT4G02570.3		mobile	mobile																			cullin 1	GO:0006511,GO:0031625	167.303	138.468	208.791	231.944	217.834	278.927	68.2049	54.6887	111.78	99.5878	78.0826	72.8311	156.471	152.176	174.927	169.448	275.713	235.38
evm.TU.contig_34822																								GO:0000982,GO:0045944,GO:0046983,GO:0000987,GO:0003677	0	0	0	0	0	0	0	0	0	0	0	0	0	0	0	0	0	0
evm.TU.contig_34836	AT2G18490.1																						C2H2-like zinc finger protein	GO:0003676,GO:0006355	0.237479	0.313448	0.0944034	0.385811	0.203584	0	0.133388	0.490048	0.290556	0	0.0618681	0.0594269	0.399558	0.394725	0.067669	0.142753	0.212093	0.0890967
evm.TU.contig_34837																									0	0	0	0	0	0	0	0	0	0	0	0	0	0	0	0	0	0
evm.TU.contig_34848	AT1G78910.1																						Pseudouridine synthase family protein	GO:0009982,GO:0009451,GO:0003723,GO:0001522	18.3844	15.9118	20.9661	18.536	22.3918	19.1106	11.0033	9.79516	16.7777	8.61747	16.4884	15.6493	10.3	14.8195	10.3054	10.417	19.2902	16.1127
evm.TU.contig_34851.1	AT3G02340.1																						RING/U-box superfamily protein		18.4462	15.8681	14.5304	19.2354	28.1774	32.3409	27.2153	28.943	37.9615	27.0347	47.5023	45.7343	24.3136	27.6696	28.9453	32.1918	36.3144	36.038
evm.TU.contig_34851.2	AT3G02330.1																						Pentatricopeptide repeat (PPR) superfamily protein	GO:0005515	2.27763	2.75571	3.62163	3.92051	1.4644	0.527574	0.95948	0.900827	1.30045	0.990195	1.28563	1.85235	1.51687	2.20835	0.811253	1.88254	0.847564	1.21056
evm.TU.contig_34860	AT5G17540.1																						HXXXD-type acyl-transferase family protein	GO:0016747,GO:0010597,GO:0010327	0.0277656	0.0261769	0	0.0322202	0	0.0482357	0.0389888	0	0	0	0	0	2.30658	2.11523	6.92275	4.58984	0.123988	0
evm.TU.contig_34877	AT5G42905.1																						Polynucleotidyl transferase, ribonuclease H-like superfamily protein	GO:0003676	0	0	0	0	0	0	0	0	0	0	0	0	0	0	0	0	0	0
evm.TU.contig_34878	AT2G38560.1																						transcript elongation factor IIS	GO:0006351,GO:0005634,GO:0006355,GO:0008270,GO:0003676	0.0567673	0	0	0	0	0	0	0.0585708	0	0	0	0	0.119389	0	0.0808784	0	0	0
evm.TU.contig_34880																									0	0	0	0	0	0	0	0	0	0	0	0	0	0	0	0	0	0
evm.TU.contig_34884																									0	0	0.166679	0	0	0	0	0	0	0	0	0	0	0	0	0	0	0
evm.TU.contig_34889	AT3G17910.1																						Surfeit locus 1 cytochrome c oxidase biogenesis protein	GO:0016020,GO:0005739	4.97282	4.36061	8.39612	7.50803	8.32745	5.15554	2.81568	2.0137	4.187	2.36042	5.43282	4.44906	4.63882	4.70307	5.67557	5.06242	5.57145	4.51376
evm.TU.contig_34891																									0	0	0	0	0	0	0	0	0	0	0	0	0	0	0	0	0	0
evm.TU.contig_34892	AT1G26400.1													CUR									FAD-binding Berberine family protein	GO:0050660,GO:0003824,GO:0055114,GO:0016491,GO:0016614	1.99128	0	0.10697	2.99773	4.15232	326.02	0	0	0.131693	0	0	0	12.3939	9.24358	64.1019	49.0118	141.873	172.939
evm.TU.contig_34894	AT1G30460.1																						cleavage and polyadenylation specificity factor 30	GO:0003723,GO:0046872	11.6709	11.4132	17.9622	19.0672	19.9204	17.5887	4.37703	2.41831	6.23797	4.41209	5.5711	5.47221	12.8317	14.0571	13.9082	15.9411	18.5231	19.2189
evm.TU.contig_34898	AT1G58120.1																								9.02342	9.66889	4.26649	17.2058	5.96349	14.7091	0.167455	0.0820272	0.340445	0.279164	0.207117	0.447626	1.42121	2.20238	2.43527	2.44922	4.20101	5.89085
evm.TU.contig_34911	AT5G43190.1		mobile	mobile																			Galactose oxidase/kelch repeat superfamily protein	GO:0005515,GO:0006511	11.0935	10.4992	8.85392	9.74198	6.54817	14.7332	0.360873	0.353543	1.36253	1.20322	1.22745	0.911059	6.39577	13.4081	9.94699	7.08045	6.56686	5.06194
evm.TU.contig_34913	AT1G80490.2																						TOPLESS-related 1	GO:0005515	23.8118	23.6619	43.843	33.7374	52.1187	44.4815	9.74102	6.63465	21.0278	18.6112	18.4784	18.3832	25.8592	27.4762	44.9194	43.8078	50.6426	45.2531
evm.TU.contig_34917	AT5G45830.1																						delay of germination 1	GO:0006351,GO:0043565,GO:2000033,GO:0080167,GO:0010182,GO:0009738,GO:0010162	0	0	0	0	0	0	0	0	0	0	0	0	0.0667844	0	0	0	0.0945347	0.119137
evm.TU.contig_34921																									0	0	0	0	0	0	0	0	0	0	0	0	0	0	0	0	0	0
evm.TU.contig_34924	AT5G23960.1																						terpene synthase 21	GO:0008152,GO:0010333,GO:0016829,GO:0000287	0	0	0	0	0	0	0	0	0	0	0	0	0	0	0	0	0	0
evm.TU.contig_34934.1	AT4G25910.1	mobile	mobile	mobile																			NFU domain protein 3	GO:0005506,GO:0016226,GO:0051536,GO:0005198,GO:0048564,GO:0009507,GO:0009570,GO:0032947	69.2426	62.2356	67.2757	70.2783	81.4344	43.3705	1.13389	0.833147	2.30526	1.41773	2.71726	1.43131	3.39651	4.56712	2.3968	3.23598	7.81273	7.70006
evm.TU.contig_34934.2	AT5G57345.1																	CDL						GO:0005783,GO:0034599,GO:0071470	237.151	243.791	102.632	132.171	102.521	55.8578	1.91312	1.59312	5.16743	3.87279	21.0596	16.8193	6.68576	7.35973	12.0994	10.3736	36.8413	28.3686
evm.TU.contig_34955																									0.425027	0	0	0.493216	0	0	0	0	0	0	0	0	0	0	0	0	0	0.797301
evm.TU.contig_34956																									0	0	0	0	0	0	0	0	0	0	0	0	0	0	0	0	0	0
evm.TU.contig_34976	AT4G28190.1																						Developmental regulator, ULTRAPETALA		0	0	0	0	0	0	0	0	0	0	0	0	0	0	0	0	0	0
evm.TU.contig_34978																									0	0	1.31787	2.05178	0	2.6877	0	0	0	0	0	0	0	0	0	0.332137	0.986942	1.24379
evm.TU.contig_34984	AT1G13740.1										CU20	CUL		CUR							just_up		ABI five binding protein 2	GO:0007165,GO:0009788,GO:0009414,GO:0009651,GO:0005515,GO:0009737,GO:0009738,GO:0005634,GO:0010581	0.450956	0.463804	4.88905	2.52138	15.7565	18.4461	0.690805	0.845968	1.70539	0.822598	8.97143	7.38638	3.27634	2.5553	15.1862	8.81	22.9446	18.9952
evm.TU.contig_34985.1	AT4G27510.1																								3.87089	3.94242	11.6811	9.80352	8.88134	7.7064	2.38053	1.83659	4.63232	3.14651	4.01169	4.56044	8.97286	9.90144	7.36673	7.64294	8.36938	9.85845
evm.TU.contig_34985.2																									0	0	0	0.274792	0	0	0	0	0	0	0	0	0	0	0	0	0	0
evm.TU.contig_34987	AT1G79280.2		mobile	mobile																			nuclear pore anchor	GO:0006606	7.75675	6.36125	14.7838	12.4537	17.9145	18.1826	3.65557	1.86375	5.59022	4.63727	3.80627	3.72256	12.1792	9.41943	11.127	10.4591	16.8444	16.1454
evm.TU.contig_34989	AT5G41770.1	mobile	mobile	mobile																			crooked neck protein, putative / cell cycle protein, putative	GO:0005515,GO:0006396	27.4754	23.5485	29.6371	36.3629	51.0441	42.7349	13.4981	11.558	31.9492	19.5917	32.733	31.0626	17.2715	19.7098	19.4108	18.9955	41.7986	37.0581
evm.TU.contig_34995																									15.9505	10.615	42.893	46.8183	26.8116	32.6001	0	0	1.14797	0	0	0	85.8381	79.2765	56.1448	59.2207	62.8477	70.4032
evm.TU.contig_35001																									0	0	0	0	0	0	0	0	0	0	0	0	0	0	0	0	0	0
evm.TU.contig_35003																								GO:0046983,GO:0003677	0	0	0	0	0	0	0	0	0	0	0	0	0	0	0	0	0	0
evm.TU.contig_35007																									10.064	8.93007	11.7667	15.1136	24.5294	31.8821	0.831296	1.22162	2.17294	0	4.62685	2.22214	9.96041	18.8599	19.3993	22.2414	12.3368	19.9895
evm.TU.contig_35009	AT3G05860.2																						MADS-box transcription factor family protein	GO:0003677,GO:0046983,GO:0000982,GO:0045944,GO:0000987	0	0	0	0	0	0	0	0	0	0	0	0	0	0	0	0	0	0
evm.TU.contig_35010	AT3G51940.1																								2.68746	3.37191	4.05643	4.1738	3.66658	4.87941	1.24846	0.771392	2.52171	1.54071	3.8955	3.03389	3.99469	4.1143	2.70616	2.61148	5.02294	5.04137
evm.TU.contig_35011.1																									20.4147	17.3713	47.6515	46.2865	49.5112	37.4661	2.35213	1.40422	5.25166	2.20569	0	0.654947	37.8705	39.7326	37.5875	32.2523	46.2824	33.1896
evm.TU.contig_35011.2																									19.8283	14.2429	50.3585	46.5668	50.3651	34.1733	3.09368	1.78604	4.23586	2.52611	0.614961	0.590696	33.4273	43.3767	36.77	32.8722	43.8033	30.4059
evm.TU.contig_35017.1																									0	0	0	0	0	0	0	0	0	0	0	0	0	0	0	0	0	0
evm.TU.contig_35017.2	AT3G25270.1																						Ribonuclease H-like superfamily protein	GO:0003676	0	0	0	0	0	0	0	0	0	0	0	0	0	0	0	0	0	0
evm.TU.contig_35031																									0	0	0	0	0	0	0	0	0	0	0	0	0	0	0	0	0	0
evm.TU.contig_35039																									0	0	0	0	0	0	0	0	0	0	0	0	0	0	0	0	0.393727	0
evm.TU.contig_35043																									0.149334	0.140789	0.296818	0.346585	0.640097	0.51886	0	0	0	0	0	0	1.25627	0.827382	0	1.12209	0.889137	1.40066
evm.TU.contig_35045	AT4G08210.1																						Pentatricopeptide repeat (PPR-like) superfamily protein	GO:0005515	9.5996	7.94536	14.5876	14.1837	10.4064	6.15688	3.52671	3.13837	6.14569	4.28354	6.54302	6.24993	3.75612	4.32913	5.08907	4.19366	4.36149	4.76368
evm.TU.contig_35052	AT3G16500.1													CUR									phytochrome-associated protein 1	GO:0005634,GO:0006355,GO:0005515,GO:0010224,GO:0010287,GO:0031540,GO:0010205,GO:0031542,GO:0019430,GO:0009737,GO:0009718,GO:0009745,GO:0009723,GO:0005886,GO:0009867,GO:0009505,GO:0008195,GO:0050832,GO:0016036,GO:0005829,GO:0010319,GO:0031977,GO:0009507,GO:0005887,GO:0009409,GO:0009579,GO:0009535,GO:0009733,GO:0003993,GO:0009753,GO:0009534,GO:0009651,GO:0009570	34.0006	26.7186	14.9506	15.2091	16.7721	34.4505	3.52078	2.93972	4.13672	4.34494	5.69078	4.37298	37.2317	28.6779	74.3134	80.9538	79.3926	81.7395
evm.TU.contig_35056	AT1G67060.1																								4.20134	3.1734	1.31852	1.62513	0.59677	5.97561	1.27652	1.06469	2.16435	0.98598	0.480058	0.430375	8.62924	5.81937	4.16556	4.46761	3.584	2.62708
evm.TU.contig_35058																									0	0	0	0	0	0	0	0	0	0	0	0	0	0	0	0	0	0
evm.TU.contig_35072.1	AT1G40087.1																						Plant transposase (Ptta/En/Spm family)		13.0347	12.6536	10.5879	11.5689	13.4363	10.1331	15.0021	13.5409	18.8972	14.5104	17.0565	15.8249	9.20042	9.19219	7.92869	8.45251	10.277	11.8908
evm.TU.contig_35072.2																									11.3319	12.4468	8.74694	11.8732	13.8329	10.8943	11.2777	12.827	17.0951	10.7066	16.7672	16.1056	6.71006	8.68614	7.83733	6.28269	10.1533	13.8275
evm.TU.contig_35073																								GO:0003677	0.0277656	0.0261769	0.0551873	0.128881	0.515723	0.723536	0	0	0	0	0	0	0	0.0384587	0	0.0834516	0.123988	0.260425
evm.TU.contig_35076																									0	0	0	0	0	0	0	0	0	0	0	0	0	0	0	0	0	0
evm.TU.contig_35090																									0	0	0	0	0	0	0	0	0	0	0	0	0	0	0	0	0	0
evm.TU.contig_35103	AT3G18360.1																						VQ motif-containing protein		0	0	0	0	0	0	0	0	0	0	0	0	0	0	0	0	0	0
evm.TU.contig_35109	AT2G32950.1	mobile	mobile	mobile			mobile_sap																Transducin/WD40 repeat-like superfamily protein	GO:0005515	7.15239	6.62345	6.0566	6.72831	8.46562	8.60226	1.48572	1.30999	3.26219	3.22697	4.52053	5.82485	4.4504	5.39312	4.28112	3.75245	8.25251	7.06579
evm.TU.contig_35112	AT5G22060.1		mobile	mobile																			DNAJ homologue 2	GO:0006457,GO:0051082	39.538	35.5612	53.7826	58.7251	85.028	72.5547	18.5359	13.4255	34.1423	25.8261	33.0823	28.8346	56.6444	48.2504	65.3548	61.9617	120.459	104.165
evm.TU.contig_35114	AT3G18524.1																						MUTS homolog 2	GO:0005524,GO:0006298,GO:0030983,GO:0003677,GO:0032300,GO:0045128,GO:0005886,GO:0003684,GO:0005515,GO:0006290	6.84034	7.0802	16.0777	17.9125	7.78249	7.41925	0.482805	0.597473	2.72329	2.03339	1.39075	1.4038	4.18642	7.44441	9.17846	9.87166	8.00005	9.70863
evm.TU.contig_35116																									0	0	0	0	0	0	0	0	0	0	0	0	0	0	0	0	0	0
evm.TU.contig_35121.1																									0	0	0	0	0	0	0	0	0	0	0	0	0	0	0	0	0	0
evm.TU.contig_35121.2																									0	0	0	0	0	0	0	0	0	0	0	0	0	0	0	0	0	0
evm.TU.contig_35126	AT4G24470.3		mobile	mobile																			GATA-type zinc finger protein with TIFY domain	GO:0005515,GO:0007623,GO:0043565,GO:0006355,GO:0044212,GO:0003700,GO:0008270,GO:0005634	10.7927	9.7458	10.7711	10.6746	19.1941	17.1673	14.7715	15.6461	20.6151	15.8992	27.7611	30.8821	13.0252	17.4091	19.6588	21.8992	20.6065	19.0498
evm.TU.contig_35130	AT2G37020.2																						Translin family protein	GO:0003697,GO:0003723,GO:0016070,GO:0043565,GO:0005829,GO:0009507,GO:0009570	8.92198	8.06445	13.483	11.9806	9.96764	6.27296	6.498	6.149	10.5729	5.50432	6.84976	6.3163	11.3174	9.61449	9.73961	11.0371	13.8022	13.5142
evm.TU.contig_35137	AT5G53560.1		mobile	mobile																			cytochrome B5 isoform E	GO:0020037	62.0153	69.2861	52.0698	69.8125	105.168	161.503	122.892	127.253	145.937	111.76	175.605	176.217	232.085	318.869	222.953	214.264	280.899	262.24
evm.TU.contig_35142	AT1G44910.1																						pre-mRNA-processing protein 40A	GO:0005515	62.4428	56.2062	78.0614	85.7398	79.9321	56.6936	22.2183	19.9693	23.5073	17.8586	29.6276	33.7614	86.1632	86.8822	63.6035	72.6079	72.3383	79.7687
evm.TU.contig_35152																									0	0	0	0	0	0	0	0	0	0	0	0	2.27357	0	0	0	0	0
evm.TU.contig_35157.1	AT5G60440.1																						AGAMOUS-like 62	GO:0003677,GO:0046983	0	0	0	0	0	0	0	0	0	0	0	0	0	0	0	0	0	0
evm.TU.contig_35157.2	AT5G60440.1																						AGAMOUS-like 62	GO:0000977,GO:0045944,GO:0003677,GO:0046983	0	0	0	0	0	0	0	0	0	0	0	0	0	0	0	0	0	0
evm.TU.contig_35158	AT3G44610.1																						Protein kinase superfamily protein	GO:0004672,GO:0005524,GO:0006468	0	0	0	0	0	0	0	0	0	0	0	0	0	0	0	0	0	0
evm.TU.contig_35176.1	AT5G60440.1																						AGAMOUS-like 62	GO:0003677,GO:0046983	0	0	0	0	0	0	0	0	0	0	0	0	0	0	0	0	0	0
evm.TU.contig_35176.2																									0	0	0	0	0	0	0	0	0	0	0	0	0	0	0	0	0	0
evm.TU.contig_35177																									0	0	0	0	0	0	0	0	0	0	0	0	0	0	0	0	0	0
evm.TU.contig_35178	AT5G13960.1																						SU(VAR)3-9 homolog 4	GO:0042393,GO:0018024,GO:0034968,GO:0005515,GO:0008270,GO:0005634	14.0645	12.3127	21.9645	21.567	43.7787	31.4146	5.64274	3.62784	17.8225	11.5907	15.7032	10.6842	29.5794	40.3537	50.8112	33.2137	74.0206	75.3812
evm.TU.contig_35192.1																									1.16248	0.791529	1.15528	1.64875	2.76821	2.80488	0	0	0	0	0	0	0.747031	1.25236	2.02427	1.26169	3.65297	4.48249
evm.TU.contig_35192.2	AT3G60150.1																						Protein of unknown function (DUF498/DUF598)	GO:0032981	10.4256	9.82908	14.7791	14.244	24.9577	36.087	17.0153	19.687	18.58	14.4856	21.5749	25.646	13.6109	15.2036	20.0105	16.377	24.8297	20.1476
evm.TU.contig_35193																									0	0	0	0	0	0	0	0	0	0	0	0	0	0	0	0	0	0
evm.TU.contig_35194																									0	0	0	0	0	0	0	0	0	0	0	0	0	0	0	0	0	0
evm.TU.contig_35203	AT1G20830.1																						multiple chloroplast division site 1	GO:0009507,GO:0010020	0	0	0	0	0	0	0	0	0	0	0	0	0	0	0	0	0	0
evm.TU.contig_35206	AT1G27980.1																						dihydrosphingosine phosphate lyase	GO:0016831,GO:0030149,GO:0019752,GO:0005783,GO:0016020,GO:0003824,GO:0030170	11.3915	10.4414	16.933	12.7106	15.9282	40.7637	6.3574	5.85157	6.01574	5.39688	4.5657	4.84238	14.6152	18.3746	13.074	16.0948	17.536	16.8487
evm.TU.contig_35212	AT5G60440.1																						AGAMOUS-like 62	GO:0046983,GO:0003677	0	0	0	0	0	0	0	0	0	0	0	0	0	0	0	0	0	0
evm.TU.contig_35213	AT1G70670.1												CUS								just_up		Caleosin-related family protein	GO:0005576,GO:0009819,GO:0009737	6.34657	5.75622	16.9258	17.0602	14.0035	12.3747	1.72974	2.01695	5.56985	4.54039	5.92994	6.19854	9.77134	12.2032	14.2691	11.2277	22.0826	20.5959
evm.TU.contig_35221																									0	0	0	0	0	0	0	0	0	0	0	0	0	0	0	0	0	0
evm.TU.contig_35224	AT2G46920.2																						Protein phosphatase 2C family protein	GO:0004722,GO:0006470,GO:0003824	11.5154	11.8828	13.2091	16.2881	12.8513	14.2325	10.6191	5.26084	17.5237	7.18471	7.53729	7.02483	30.6644	33.8843	31.5068	33.5773	27.5445	26.2228
evm.TU.contig_35230	AT5G60440.1																						AGAMOUS-like 62	GO:0046983,GO:0003677	0	0	0	0	0	0	0	0	0	0	0	0	0	0	0	0	0	0
evm.TU.contig_35233.1																									5.60765	6.4838	13.6694	12.1552	5.8957	5.69808	2.52572	1.41916	4.27191	3.18451	1.79167	1.85336	8.12198	9.37934	5.12528	4.77006	2.51985	5.35888
evm.TU.contig_35233.2																									8.94581	5.70532	15.6889	12.8236	6.39081	5.48509	1.10839	1.08588	3.21917	2.63971	2.05638	2.30444	8.02367	6.55996	5.99784	4.34942	3.52479	2.96141
evm.TU.contig_35233.3																									4.27769	2.26853	8.5024	9.61772	13.7518	13.005	1.12627	0	1.30844	0.804687	1.04477	0.669032	4.49825	7.03608	7.99913	8.03558	7.16329	9.02751
evm.TU.contig_35235																									0	0	0	0	0	0	0	0	0	0	0	0	0	0	0	0	0	0
evm.TU.contig_35242	AT2G27110.1																						FAR1-related sequence 3	GO:0006355,GO:0008270	23.434	26.209	36.1052	41.693	31.1161	34.9571	9.79436	10.3548	19.1552	15.1535	22.3545	20.0284	29.7079	28.6361	22.7347	23.754	32.1926	32.2871
evm.TU.contig_35265	AT3G05860.2																						MADS-box transcription factor family protein	GO:0003677,GO:0046983,GO:0000982,GO:0045944,GO:0000987	0	0	0	0	0	0	0	0	0	0	0	0	0	0	0	0	0	0
evm.TU.contig_35268																									0	0	0	0	0	0	0	0	0	0	0	0	0	0	0	0	0	0
evm.TU.contig_35275	AT4G10850.1											CUL		CUR									Nodulin MtN3 family protein	GO:0016021,GO:0005886,GO:0051260,GO:0005515,GO:0009507	3.33166	2.40425	28.4503	14.8442	48.4838	136.767	1.21291	0.50926	0.603895	0.742788	0.589359	0.77196	144.55	155.876	623.639	627.023	312.123	378.307
evm.TU.contig_35287	AT3G20250.1																						pumilio 5	GO:0005488,GO:0003723	52.6678	44.1115	86.6679	71.7302	126.001	141.572	16.3966	11.4579	35.3665	25.232	47.4385	42.2973	74.6172	82.4519	88.4164	73.3811	111.578	98.3391
evm.TU.contig_35303.1																									0	0	0	0	0	0	0	0	0	0	0	0	0	0	0	0	0	0
evm.TU.contig_35303.2																									0	0	0	0	0	0	0	0	0	0	0	0	0	0	0	0	0	0
evm.TU.contig_35309	AT3G11591.1																								61.2039	54.0956	38.7067	54.0745	32.7927	29.6022	58.1093	80.0117	53.6094	36.9818	52.0925	44.8158	32.9112	36.1256	53.0132	66.3694	29.5047	35.2262
evm.TU.contig_35311	AT2G07739.1													CUR									Ycf1 protein	GO:0016021	7.65049	21.6383	11.7503	5.64957	6.45916	1.20825	0.488314	0	0	0	1.81191	1.30531	1.46272	1.9267	18.8271	14.11	10.3525	13.6991
evm.TU.contig_35313	AT1G52740.1		mobile	mobile																			histone H2A protein 9	GO:0000786,GO:0046982,GO:0005634,GO:0003677	484.389	380.272	690.967	426.386	590.116	411.153	43.9663	56.0587	101.967	63.2871	53.3801	51.85	182.054	216.205	306.358	325.91	353.654	342.906
evm.TU.contig_35330																									0	0	0	0	0	0	0	0	0	0	0	0	0	0	0	0	0	0
evm.TU.contig_35333.1	AT1G09640.1	mobile	mobile	mobile																			Translation elongation factor EF1B, gamma chain	GO:0003746,GO:0006414,GO:0005886,GO:0005773,GO:0046686,GO:0005829,GO:0016020,GO:0005618,GO:0005507,GO:0005515,GO:0010043,GO:0009506	111.594	113.938	121.035	121.851	119.409	70.1845	38.177	31.3072	42.7254	31.0686	45.9394	44.0399	96.0513	99.5247	173.517	183.701	161.049	176.941
evm.TU.contig_35333.2	AT1G57720.1	mobile	mobile	mobile				mobile_root															Translation elongation factor EF1B, gamma chain	GO:0005515,GO:0006414,GO:0003746	60.5002	60.2846	72.7371	73.46	70.9102	47.0831	21.1351	15.4279	25.1554	19.4924	25.0518	25.6019	51.7749	56.6843	103.436	107.181	95.4727	112.199
evm.TU.contig_35335																									0	0	0	0	0	0	0	0	0	0	0	0	0	0	0	0	0	0
evm.TU.contig_35339																									0	0	0	0	0	0	0	0	0	0	0	0	0	0	0	0	0	0
evm.TU.contig_35349																									0.276268	0.26046	0.549113	0.320591	0	0	0	0	0	0	0	0	0	0.765328	0.393608	0.415172	0	0.518246
evm.TU.contig_35364	AT2G04037.1																						Protein of unknown function (DUF784)		0	0	0	0	0	0	0	0	0	0	0	0	0	0	0	0	0	0
evm.TU.contig_35370	AT5G08440.2																								17.1923	14.5819	25.3531	24.2409	27.1173	25.3711	10.47	8.13807	14.0985	12.4263	16.6956	16.9621	17.4307	20.4846	18.7878	14.9091	23.5729	23.8123
evm.TU.contig_35379	AT2G33540.1																						C-terminal domain phosphatase-like 3	GO:0004721,GO:0005634,GO:0010026,GO:0010228,GO:0070940,GO:0009737,GO:0045892,GO:0009788,GO:0009414,GO:0048629,GO:0048765,GO:0008420,GO:0009751,GO:1900033,GO:0009753,GO:0008022,GO:0009651	12.0892	10.7879	9.46344	12.7327	10.61	14.6366	5.00743	3.82081	4.4589	4.10841	5.87015	5.54047	14.4844	14.1396	12.0036	12.4257	15.2824	14.0772
evm.TU.contig_35384																									0	0	0	0	0	0	0	0	0	0	0	0	0	0	0	0	0	0
evm.TU.contig_35388	AT4G35670.1																						Pectin lyase-like superfamily protein	GO:0004650,GO:0005975	0	0	0	0	0	0	0	0	0	0	0	0	0	0	0	0	0	0
evm.TU.contig_35403																									0	0	0	0	0	0	0	0	0	0	0	0	0	0	0	0	0	0
evm.TU.contig_35429	AT1G01490.1		mobile	mobile				mobile_root															Heavy metal transport/detoxification superfamily protein	GO:0030001,GO:0046872	0	0	0	0.260525	0	0.195012	0	0	0	0	0	0	2.71494	3.57614	0.639724	1.68693	0	0
evm.TU.contig_35430																									0.112422	0.03533	0	0	0.107085	0	0.105243	0.0773293	0.0458496	0.0375965	0.0976276	0.0468877	0.0394063	0	0	0	0.0557804	0
evm.TU.contig_35435																									153.647	123.218	181.207	196.054	207.687	253.633	59.086	51.308	102.964	96.5831	105.468	104.498	127.378	130.695	175.307	160.959	207.827	191.352
evm.TU.contig_35436	AT3G12730.1		mobile	mobile																			Homeodomain-like superfamily protein		0	0	0	0	0	0	0	0	0	0	0	0	0	0	0	0	0	0
evm.TU.contig_35438																									10.878	16.116	37.0651	34.2631	126.559	99.8887	0	0.801687	0	0.779541	1.01212	1.94437	52.2922	59.1934	48.709	29.1918	82.1166	96.1994
evm.TU.contig_35439	AT3G44610.1																						Protein kinase superfamily protein	GO:0004672,GO:0005524,GO:0006468	0	0	0	0	0	0	0	0	0	0	0	0	0	0	0	0	0	0
evm.TU.contig_35451																									13.0864	12.3376	15.6064	15.1859	11.2185	4.54685	0	0	0	0	0	0	19.2655	7.25048	14.9157	7.86641	27.2708	19.6388
evm.TU.contig_35456																									0	0	0	0	0	0	0	0	0	0	0	0	0	0	0	0	0	0
evm.TU.contig_35458																									0	0	0	0	0	0	0	0	0	0	0	0	0	0	0	0	0	0
evm.TU.contig_35461																									1.85158	0.249377	0.525747	0	0	0.459522	0.37143	1.09166	0.32363	0	0	0	0.83445	0.732761	1.50743	0.397505	1.18118	0
evm.TU.contig_35467.1	AT5G55630.1																						Outward rectifying potassium channel protein	GO:0005267,GO:0016020,GO:0071805,GO:0005509	0.0413025	0	0.0820933	0	0.118025	0.143505	0	0	0	0	0	0	0.043432	0	0.11769	0.124138	0.430353	0.464872
evm.TU.contig_35467.2	AT4G16400.1		mobile	mobile	sap_core						CU20			CUR											3.07597	3.06108	10.1897	9.32027	41.2632	86.984	0.479923	0.705264	2.29988	1.71445	9.3491	10.2631	31.6269	17.9892	92.7616	73.1901	209.852	192.018
evm.TU.contig_35476	AT3G46100.1																						Histidyl-tRNA synthetase 1	GO:0005737,GO:0006427,GO:0005524,GO:0004821	14.4534	14.1499	13.7949	14.1145	16.3868	13.263	3.02121	2.41681	4.16089	2.80265	4.24908	3.86432	5.41897	6.5611	5.53743	4.6935	6.63758	5.98894
evm.TU.contig_35483	AT1G73590.1																						Auxin efflux carrier family protein	GO:0016021,GO:0055085,GO:0010229,GO:0005737,GO:0005515,GO:0003755,GO:0005886,GO:0048825,GO:0048826,GO:0009505,GO:0005783,GO:0010051,GO:0032880,GO:0009640,GO:0051726,GO:0010338,GO:0005829,GO:0009908,GO:0010358,GO:0048367,GO:0009909,GO:0009506,GO:0045177,GO:0009925,GO:0048364,GO:0009926,GO:0005215,GO:0009793,GO:0009630	16.0885	15.6573	17.5362	16.4797	16.7178	10.5734	32.5294	23.9989	82.6048	90.5036	26.7339	25.2068	38.2517	50.4507	93.5024	85.9335	80.6923	83.8142
evm.TU.contig_35493	AT5G20080.1	mobile	mobile	mobile																			FAD/NAD(P)-binding oxidoreductase	GO:0055114,GO:0016491	16.5347	14.9651	15.9393	15.302	21.7346	24.1289	13.989	11.5155	13.7565	9.91176	25.6304	26.9982	16.6483	17.2915	29.5648	29.6936	26.581	28.846
evm.TU.contig_35494	AT1G11260.1	mobile	mobile	mobile															CDS	CDR			sugar transporter 1	GO:0016021,GO:0022857,GO:0055085,GO:0005215,GO:0016020,GO:0022891	100.475	62.6386	56.9142	54.1588	59.1119	110.289	841.237	896.102	351.963	304.66	103.402	127.5	199.953	176.151	43.9905	54.5168	29.5779	22.1741
evm.TU.contig_35497																									0	0	0	0	0	0	0	0	0	0	0	0	0	0	0	0	0	0
evm.TU.contig_35504	AT3G25980.1																		CDS				DNA-binding HORMA family protein	GO:0007094,GO:0007346,GO:0000776,GO:0010369,GO:0009555,GO:0005828,GO:0005737,GO:0048235,GO:0005515,GO:0005634,GO:0005876,GO:0005635	0.440072	0.691488	0	0.212781	0.104795	0	0.772443	0.378377	0.044869	0.073585	0	0	9.33238	11.3783	16.4584	11.904	8.13354	5.98505
evm.TU.contig_35510	AT5G60440.1																						AGAMOUS-like 62	GO:0003677,GO:0046983,GO:0009559,GO:0009960,GO:2000012,GO:0005829,GO:0043078,GO:0005515,GO:0005634	0	0	0	0	0	0	0	0	0	0	0	0	0	0	0	0	0	0
evm.TU.contig_35522																									0	0	0	0	0	0	0	0	0	0	0	0	0	0	0	0	0	0
evm.TU.contig_35527	AT2G30620.1	mobile	mobile	mobile																			winged-helix DNA-binding transcription factor family protein	GO:0000786,GO:0003677,GO:0005634,GO:0006334	0	0	0.192671	0.112488	0.554002	0.84201	0	0	0	0	0	0	0.101934	0.134268	0.138108	0.145674	0.577159	0.545522
evm.TU.contig_35531	AT5G49630.1		mobile	mobile																			amino acid permease 6		86.8372	76.8274	78.2221	81.0371	118.876	58.3366	0.15017	0	0	0	0	0	73.9962	21.6267	114.883	121.659	114.931	115.352
evm.TU.contig_35551																									0	0	0	0	0	0	0	0	0	0	0	0	0	0	0	0	0	0
evm.TU.contig_35553																									0	0	0	0	0	0	0	0	0	0	0	0	0	0	0	0	0	0
evm.TU.contig_35554.1	AT5G60440.1																						AGAMOUS-like 62	GO:0003677,GO:0046983	0	0	0	0	0	0	0	0	0	0	0	0	0	0	0	0	0	0
evm.TU.contig_35554.2																								GO:0046983,GO:0003677	0	0	0	0	0	0	0	0	0	0	0	0	0	0	0	0	0	0
evm.TU.contig_35556	AT3G54670.3		mobile	mobile																			Structural maintenance of chromosomes (SMC) family protein	GO:0003682,GO:0007064,GO:0008278,GO:0046982,GO:0005694,GO:0051276,GO:0005515,GO:0005524	30.5586	30.4048	42.5843	44.0976	45.4338	44.6643	7.28374	3.95572	11.727	10.8605	11.3101	11.4282	26.5611	33.4245	24.4198	31.5192	42.9689	39.5559
evm.TU.contig_35560	AT4G33925.1																							GO:0008270,GO:0044212,GO:0042742,GO:0000724,GO:0005634,GO:0005515	0.813549	1.00669	2.62766	3.06823	2.17947	3.26834	1.14239	0.577084	2.2396	1.42836	1.25843	0.636196	4.01014	3.52145	4.12926	5.65449	5.22231	4.57837
evm.TU.contig_35562																									0	0	0	0	0	0	0	0	0	0	0	0	0	0.231918	0	0	0	0
evm.TU.contig_35564	AT1G75660.1		mobile	mobile																			5\'-3\' exoribonuclease 3	GO:0006139,GO:0004527,GO:0008270,GO:0005634,GO:0004534,GO:0003676	53.7162	50.7962	91.8843	80.1844	111.169	90.4906	19.0858	12.848	34.5537	35.1112	25.7619	26.6802	63.4182	78.4618	79.7781	74.2417	107.821	106.109
evm.TU.contig_35570.1	AT3G02720.1	mobile	mobile	mobile																			Class I glutamine amidotransferase-like superfamily protein		166.287	151.563	141.724	127.626	248.114	192.435	28.4488	23.3465	49.2534	48.5707	79.1705	56.2943	145.256	201.901	194.555	181.094	282.767	231.977
evm.TU.contig_35570.2	AT3G55620.1		mobile	mobile																			Translation initiation factor IF6	GO:0042256,GO:0043022	95.561	89.5463	124.539	111.373	161.996	104.82	50.1604	46.2627	92.6832	64.442	70.2818	69.0642	80.6171	92.5282	112.414	127.541	123.738	119.87
evm.TU.contig_35575																									0	0	0	0	0	0	0	0	0	0	0	0	0	0	0	0	0	0
evm.TU.contig_35581.1																									0	0	0	0	0	0	0	0	0	0	0	0	0	0	0	0	0	0
evm.TU.contig_35581.2																									0	0	0	0	0	0	0	0	0	0	0	0	0	0	0	0	0	0
evm.TU.contig_35582	AT1G21760.1	mobile	mobile	mobile																			F-box protein 7	GO:0005739,GO:0090406,GO:0009408,GO:0005515,GO:0009409,GO:0005634,GO:0006417	11.0143	12.0839	21.1754	23.4325	51.6137	38.2121	8.46968	8.62461	14.4385	12.3987	12.1695	13.1659	24.1295	28.8322	24.4727	18.8675	34.3022	34.4359
evm.TU.contig_35589.1	AT5G50100.1	mobile	mobile	mobile		mobile_leaf												CDL					Putative thiol-disulphide oxidoreductase DCC		79.8832	87.7684	36.4725	25.0558	4.28227	5.73809	7.04301	7.3207	6.81016	5.76841	13.3057	15.0001	5.1456	4.15141	3.48583	3.40104	6.91952	6.99919
evm.TU.contig_35589.2	AT3G47833.1		mobile	mobile			mobile_sap																	GO:0005749,GO:0005739,GO:0048046,GO:0045273	96.3934	84.593	78.4277	85.0959	104.517	128.333	152.814	181.995	134.25	84.5971	121.807	135.261	66.1231	67.8813	124.757	131.862	110.495	101.396
evm.TU.contig_35614	AT1G29670.1	mobile	mobile	mobile																			GDSL-like Lipase/Acylhydrolase superfamily protein	GO:0016788	0	0	0	0	0	0	0	0	0.510565	0.348885	0.0905956	0.391594	0	0	0	0	0	0
evm.TU.contig_35625	AT5G58160.1												CUS										actin binding		23.2565	16.3686	30.4616	32.0867	48.8474	72.2401	3.00986	2.32213	11.4079	8.17174	10.4702	11.9344	67.3938	67.5435	63.6729	65.7117	97.4711	86.2477
evm.TU.contig_35632																									0.182155	0.515196	0	0	0	0	0	0	0	0	0	0	0	0	0	0.27374	0.271138	0.341701
evm.TU.contig_35640	AT5G49630.1		mobile	mobile																			amino acid permease 6		63.8504	54.0436	50.6312	54.1614	86.4582	36.4817	0.445367	0.327241	0.265509	0.133979	0.282674	0.229748	52.2044	12.8325	66.9015	70.0148	75.6109	73.306
evm.TU.contig_35647																									0.256993	0.484578	0	0.894672	1.28516	0.223231	0	0	0	0.128916	0	0	0.135122	0.177983	0	0.386206	1.14761	0.482089
evm.TU.contig_35655	AT2G25140.1																						casein lytic proteinase B4	GO:0019538,GO:0005524	8.11511	7.93026	6.92325	5.03103	15.1684	8.75489	2.31549	1.72046	2.72023	1.76587	5.98525	5.19272	8.22179	10.4962	5.62255	5.17882	12.5206	10.6005
evm.TU.contig_35658																									0	0	0	0	0	0	0	0	0	0	0	0	0	0	0.121944	0	0.127402	0
evm.TU.contig_35659	AT4G01010.1																			CDR			cyclic nucleotide-gated channel 13	GO:0005216,GO:0006811,GO:0016020,GO:0055085	2.1348	1.71667	2.12157	1.53009	0.897105	1.96341	0.0440839	0.129566	0.115232	0.0314966	0.0408939	0.0785606	36.0499	33.1787	4.15972	6.13322	9.25258	3.71017
evm.TU.contig_35667	AT1G78380.1		mobile	mobile	sap_core												CD20	CDL	CDS				glutathione S-transferase TAU 19	GO:0005515,GO:0004364,GO:0080167,GO:0006749,GO:0009407	11.3133	5.87814	1.4991	3.38419	1.93971	0.174702	876.073	829.384	35.558	55.7927	4.32276	3.90054	120.129	40.0463	15.7602	144.475	3.81704	5.75363
evm.TU.contig_35672.1																									0	0	0	0	0	0	0	0	0	0	0	0	0	0	0	0	0	0
evm.TU.contig_35672.2																								GO:0006810,GO:0016020	0	0	0	0	0	0	0	0	0	0	0	0	0	0	0	0	0	0
evm.TU.contig_35683	AT5G13000.1		mobile	mobile																			glucan synthase-like 12	GO:0000148,GO:0016020,GO:0006075,GO:0003843	39.7728	36.9477	55.0186	49.0842	77.7811	75.3383	21.6851	16.7853	19.4886	16.614	32.9573	31.1707	110.253	100.494	75.4851	75.7526	77.9963	73.2427
evm.TU.contig_35686	AT5G21970.1																						Ubiquitin carboxyl-terminal hydrolase family protein		17.8585	15.4652	19.8594	20.9235	25.5706	22.8113	11.8263	11.4742	16.7211	12.8663	23.063	21.2429	13.4655	15.1917	23.3165	24.22	25.2434	25.4216
evm.TU.contig_35687	AT1G23780.1																						F-box family protein	GO:0005515	24.3595	19.9382	31.5487	36.8916	34.4767	37.8555	24.6076	18.0335	32.7224	28.9034	45.2356	38.3996	28.3169	27.3231	38.3659	36.4692	35.2349	34.5083
evm.TU.contig_35697	AT5G60440.1																						AGAMOUS-like 62	GO:0003677,GO:0046983	0	0	0	0	0	0	0	0	0	0	0	0	0	0	0	0	0	0
evm.TU.contig_35704													CUS												51.4592	39.3163	81.9499	81.4463	64.0806	89.3975	15.4684	17.0485	70.6619	44.049	59.8562	60.8417	330.467	317.805	1182.69	995.861	301.704	265.683
evm.TU.contig_35706	AT5G19420.2																						Regulator of chromosome condensation (RCC1) family with FYVE zinc finger domain		1.36533	1.23	1.44733	1.02104	0.867001	0.421673	0.0852091	0.0313044	0.408338	0.395716	0.276651	0.227773	2.13763	3.65621	3.15559	2.87251	4.06459	4.26865
evm.TU.contig_35712																									0	0	0	0	0	0	0	0	0	0	0	0	0	0	0	0	0	0
evm.TU.contig_35713	AT5G60440.1																						AGAMOUS-like 62	GO:0000977,GO:0045944,GO:0003677,GO:0046983	0	0	0	0	0	0	0	0	0	0	0	0	0	0	0	0	0	0
evm.TU.contig_35723	AT1G29700.1																	CDL					Metallo-hydrolase/oxidoreductase superfamily protein	GO:0009507	24.1316	21.4999	10.7686	11.5477	7.14852	5.85859	1.90195	2.31014	2.67179	1.58075	4.60885	3.9082	4.59264	5.24541	3.62321	2.61704	3.90882	3.42232
evm.TU.contig_35741	AT4G19120.1																						S-adenosyl-L-methionine-dependent methyltransferases superfamily protein	GO:0008168,GO:0005768,GO:0005794,GO:0005802	86.8091	72.7361	28.7017	37.3981	53.8688	53.8277	57.8102	45.9798	89.3037	68.9354	27.4052	27.0118	171.709	182.928	185.673	173.103	219.82	218.725
evm.TU.contig_35743																									0	0	0	0	0	0	0	0	0	0	0	0	0	0	0	0	0	0
evm.TU.contig_35744																									0	0	0	0	0	0	0	0	0	0	0	0	0	0	0	0	0	0
evm.TU.contig_35751	AT5G60440.1																						AGAMOUS-like 62	GO:0000977,GO:0045944,GO:0003677,GO:0046983,GO:0009911,GO:0009658,GO:0009559,GO:0009960,GO:0009553,GO:2000012,GO:0005829,GO:0043078,GO:0005515,GO:0005634	0	0	0	0	0	0	0	0	0	0	0	0	0	0	0	0	0	0
evm.TU.contig_35752																									0	0.211184	0	0	0	0	0	0	0	0	0	0	0	0	0	0.336626	0	0.840399
evm.TU.contig_35762	AT3G05860.2																						MADS-box transcription factor family protein	GO:0003677,GO:0046983,GO:0090406,GO:0000982,GO:0045944,GO:0043565,GO:0000987,GO:0009793,GO:0043078,GO:0005515,GO:0005634	0	0	0	0	0	0	0	0	0	0	0	0	0	0	0	0	0	0
evm.TU.contig_35768																									0	0	0	0	0	0	0	0	0	0	0	0	0	0	0	0	0	0
evm.TU.contig_35773	AT4G10800.1																								20.822	20.3742	40.6022	53.8165	23.2704	20.7583	9.02625	6.9577	17.0803	10.6032	17.9277	19.5887	14.9288	16.0592	13.2597	11.6749	16.6708	15.609
evm.TU.contig_35789	AT2G20320.1	mobile	mobile	mobile																			DENN (AEX-3) domain-containing protein		10.5931	7.0919	20.1087	21.9334	19.5908	26.7566	3.50983	1.86664	7.22303	3.9645	5.51944	6.16541	14.6939	13.5517	7.46141	10.9825	14.5277	11.5656
evm.TU.contig_35792																									0	0	0	0	0	0	0	0	0	0	0	0	0	0	0	0	0	0
evm.TU.contig_35795	AT5G48670.1																						AGAMOUS-like 80	GO:0003677,GO:0046983,GO:0000982,GO:0045944,GO:0000987	0	0	0	0	0	0	0	0	0	0	0	0	0	0	0	0	0	0
evm.TU.contig_35804																									0	0	0	0	0	0	0	0	0	0	0	0	0	0	0	0	0	0
evm.TU.contig_35819	AT3G47610.1																						transcription regulators;zinc ion binding	GO:0005634,GO:0006355,GO:0008270	8.28803	7.48824	14.8261	15.1479	14.2102	14.5783	7.80725	6.52039	14.2388	10.2899	11.3358	10.9749	15.5424	17.7939	10.9718	11.4172	22.4632	21.8959
evm.TU.contig_35820																									0	0	0	0	0	0	0	0	0	0	0	0	0	0	0	0	0	0
evm.TU.contig_35821	AT4G09580.1																						SNARE associated Golgi protein family		59.1464	42.6208	79.3718	84.3736	62.4385	100.134	34.3854	34.9827	69.6	43.4653	63.7944	63.1627	71.7037	84.534	100.37	118.324	76.2637	70.6699
evm.TU.contig_35822	AT5G01400.1																						HEAT repeat-containing protein	GO:0005488	0	0	0	0	0	0	0	0	0	0	0.301283	0	0	0	0	0	0	0
evm.TU.contig_35835																									0	0	0	0	0	0	0	0	0	0	0	0	0	0	0	0	0	0
evm.TU.contig_35846																								GO:0005515	0	0	0	0	0	0	0	0	0	0	0	0	0	0	0	0	0	0
evm.TU.contig_35855	AT5G26240.1																						chloride channel D	GO:0005216,GO:0055085,GO:0005247,GO:0006821,GO:0016020	7.86944	7.35603	11.6479	11.4635	16.124	17.0453	5.3606	3.59329	4.75267	5.91296	6.23768	6.28484	12.0783	10.2508	12.1184	13.6378	15.3524	13.7571
evm.TU.contig_35860																									0	0	0	0	0	0	0	0	0	0	0	0	0	0	0	0	0	0
evm.TU.contig_35868	AT3G05860.2																						MADS-box transcription factor family protein	GO:0003677,GO:0046983,GO:0000982,GO:0045944,GO:0000987	0	0	0	0	0	0	0	0	0	0	0	0	0	0	0	0	0	0
evm.TU.contig_35870	AT1G70230.1																		CDS				TRICHOME BIREFRINGENCE-LIKE 27	GO:0005794,GO:0010411,GO:0016413	8.45411	6.3945	6.51695	4.92387	7.8537	11.9506	114.516	115.982	45.032	32.9271	36.0099	42.6329	100.156	77.0276	38.3329	83.2813	36.2687	25.0848
evm.TU.contig_35881	AT3G53740.4		mobile	mobile																			Ribosomal protein L36e family protein	GO:0003735,GO:0005622,GO:0005840,GO:0006412,GO:0005774,GO:0022625,GO:0005829,GO:0016020,GO:0022626,GO:0009506	46.7583	43.3015	59.7161	53.0578	62.5641	50.1543	62.0701	56.0112	45.2938	31.8745	77.5511	82.1822	53.7447	51.4683	57.1716	59.162	82.862	82.142
evm.TU.contig_35884.1																									0.176969	0.250264	0.175873	0.205361	0.126425	0	0	0	0.10826	0.0887733	0	0	0.0930466	0.367684	0.3782	0.132973	0	0.829931
evm.TU.contig_35884.2	AT1G79950.1																						RAD3-like DNA-binding helicase protein	GO:0003677,GO:0004003,GO:0005524,GO:0006139,GO:0008026,GO:0016818,GO:0003676	23.0059	19.8543	22.5117	23.8218	27.5606	24.2876	3.72752	5.11254	8.87736	10.2977	8.29869	9.07836	22.7034	16.9135	25.9697	22.8714	33.1907	30.2095
evm.TU.contig_35890	AT5G27810.1																						MADS-box transcription factor family protein	GO:0003677,GO:0046983,GO:0000982,GO:0045944,GO:0000987	0	0	0	0	0	0	0	0	0	0	0	0	0	0	0	0	0	0
evm.TU.contig_35900																									0	0	0	0	0	0	0	0	0	0	0	0	0	0	0	0	0	0
evm.TU.contig_35906																									11.8693	11.769	14.643	16.8607	19.2977	16.3537	10.6324	8.23461	17.0259	14.7824	23.7245	23.0444	6.88621	9.07056	10.4962	9.84111	6.39684	8.82938
evm.TU.contig_35912	AT5G14080.1																						Tetratricopeptide repeat (TPR)-like superfamily protein	GO:0005515,GO:0009507	11.137	10.0928	11.1539	13.6919	11.3073	7.64913	11.4765	12.3816	21.5836	14.0029	19.5677	17.2833	10.8337	11.5596	11.3572	10.9415	9.55243	9.50118
evm.TU.contig_35913	AT2G37370.1																								0	0	0	0	0	0.0788952	0	0	0	0	0	0.113644	0.0477554	0	0	0.0682474	0	0.0851911
evm.TU.contig_35915	AT4G15475.1	mobile	mobile	mobile			mobile_sap																F-box/RNI-like superfamily protein	GO:0005515,GO:0006511	17.7481	16.8905	25.2925	29.1446	57.8932	34.3234	12.6962	10.538	69.6512	34.4363	22.6825	20.1115	30.6358	29.4535	29.5802	25.4136	48.5994	40.2033
evm.TU.contig_35924	AT1G08290.1																						WIP domain protein 3	GO:0003676,GO:0001709,GO:0006997,GO:0010500,GO:0006355,GO:0010468,GO:0080022,GO:0009860,GO:1990058,GO:0005634,GO:0005635	0.521624	0.79914	0.172798	0.277434	0.34159	0.339822	0.213637	0.0448496	0.0265919	0	0.0283111	0.0543881	34.991	32.3023	42.361	44.7144	55.839	47.4576
evm.TU.contig_35927																									0	0	0	0	0.205944	0.500813	0.404805	0.148719	0.176355	0	0.751025	0.180348	1222.88	702.771	1743.92	1545.31	1190.34	632.981
evm.TU.contig_35933	AT1G29310.1																						SecY protein transport family protein	GO:0015031,GO:0016020	105.522	89.4326	66.1182	96.4395	58.2401	86.5211	52.9007	43.6507	41.8522	33.1092	23.3095	23.4268	105.139	82.9686	107.831	150.651	118.994	97.4538
evm.TU.contig_35936	AT1G79820.2																						Major facilitator superfamily protein	GO:0016021,GO:0022857,GO:0055085,GO:0016020,GO:0022891,GO:0005215	1.77197	1.88385	2.9225	1.8375	3.17816	1.89941	5.29408	4.31781	7.28817	5.21979	4.27256	5.99085	1.82368	2.76772	4.72688	3.51275	5.49964	6.50656
evm.TU.contig_35938	AT3G03380.1	mobile	mobile	mobile			mobile_sap																DegP protease 7	GO:0005515	3.52011	2.69954	3.39389	4.60309	6.38068	6.8455	1.06975	1.3552	6.20316	3.9533	1.4714	2.3994	7.62422	7.75031	7.63512	7.30334	11.457	9.4122
evm.TU.contig_35939	AT2G22740.2																						SU(VAR)3-9 homolog 6	GO:0042393,GO:0005634,GO:0008270,GO:0018024,GO:0034968,GO:0031048,GO:0040029,GO:0008327,GO:0010200,GO:0010216,GO:0008168,GO:0016571,GO:0042054,GO:0010429,GO:0010428,GO:0005515	26.9377	25.324	40.9482	43.9816	33.0564	34.6895	9.05888	7.21085	19.8501	12.9639	25.5852	26.1612	18.9584	23.1903	16.0847	17.4276	21.1202	20.1696
evm.TU.contig_35967																								GO:0005794,GO:0015780	0	0	0	0	0	0	0	0	0	0	0	0	0	0	0	0	0	0
evm.TU.contig_35984.1																									1.47499	1.58925	1.67526	2.44518	1.80638	2.19636	0.295885	0	0	0	0	0	1.55104	2.62676	2.40168	3.79988	2.19553	3.95272
evm.TU.contig_35984.2																									0.62316	0.940008	1.73404	2.16941	1.42458	1.2991	0	0.128591	0	0	0	0	1.44164	0.863152	0.71027	1.12377	3.15376	3.74072
evm.TU.contig_35984.3																									1.17204	0.947129	2.32957	3.30306	3.58842	4.36314	0	0	0	0	0	0	1.76068	1.39151	1.9084	1.76134	4.23687	4.08315
evm.TU.contig_35996																									0	0	0	0	0	0	0	0	0	0	0	0	0	0	0	0	0	0
evm.TU.contig_36005																									0	0	0	0	0	0	0	0	0	0	0	0	0	0	0	0	0	0
evm.TU.contig_36006	AT3G21070.1																						NAD kinase 1	GO:0003951,GO:0006741,GO:0008152,GO:0016310,GO:0019674,GO:0005516,GO:0042736	11.5202	10.4417	9.37127	8.51659	14.2991	15.9181	20.5489	15.7412	17.0881	13.923	27.4052	29.1065	28.4847	21.6866	16.0964	17.0451	20.7893	13.1833
evm.TU.contig_36007	AT5G14280.1																						DNA-binding storekeeper protein-related	GO:0016021	7.85182	6.95967	13.8723	13.862	16.3963	18.0708	16.6798	12.5327	24.6325	13.6004	11.8013	15.1142	21.3121	31.3258	35.4725	33.5835	32.5651	32.9831
evm.TU.contig_36011																									0	0	0	0	0	0	0	0	0	0	0	0	0	0	0	0	0	0
evm.TU.contig_36025																									0	0	0	0	0	0	0	0	0	0	0	0	0	0	0	0	0	0
evm.TU.contig_36026																									0	0	0	0	0	0	0	0	0	0	0	0	0	0	0	0	0	0
evm.TU.contig_36028																									0	0	0	0	0	0	0	0	0	0	0	0	0	0	0	0.082667	0	0
evm.TU.contig_36032																									0	0	0	0	0	0	0	0	0	0	0	0	0	0	0	0	0	0
evm.TU.contig_36043	AT3G16060.1	mobile	mobile	mobile																			ATP binding microtubule motor family protein	GO:0008017,GO:0007018,GO:0003777,GO:0005524	0.643037	1.31353	0.319527	0.124367	0.0765633	0.372372	0.0752466	0.0552888	0.45894	0.161284	0.0698016	0	3.71906	4.89876	2.59578	3.78486	2.39291	4.22192
evm.TU.contig_36044																									0	0	0	0	0	0	0	0	0	0	0	0	0	0	0	0	0	0
evm.TU.contig_36046	AT2G44980.2																						SNF2 domain-containing protein / helicase domain-containing protein	GO:0005524	0	0	0	0	0	0	0	0	0	0	0	0	0	0	0	0	0	0
evm.TU.contig_36052																									1192.35	1152.89	1621.88	1535.78	2171.89	1710.13	666.548	590.042	1539.04	1237.06	873.002	814.516	2084.56	2097.7	2387.95	2109.45	3060.08	3095.34
evm.TU.contig_36086	AT1G53163.1																								0.543477	1.02476	0.405084	0.946005	0.776511	0.236039	0	0	0	0	0.0884916	0.0849999	3.57187	3.57571	5.12981	2.85856	5.86502	6.75419
evm.TU.contig_36087																									0	9.37658	9.88404	1.92354	11.8418	5.75935	6.98289	58.149	77.067	6.65208	0	0	3.48614	2.29599	0	0	2.46735	6.21895
evm.TU.contig_36099	AT1G67140.3																						HEAT repeat-containing protein	GO:0005488	1.62611	1.40877	1.48501	1.78499	4.05018	3.58846	0.987416	0.612159	1.29051	0.595248	1.25945	0.852328	4.15934	4.13947	2.94293	3.3023	4.05593	3.79238
evm.TU.contig_36103	AT3G29270.1																						RING/U-box superfamily protein	GO:0016567,GO:0004842	32.661	29.0558	48.0779	37.9009	43.6831	51.0875	102.071	113.321	89.7613	83.0894	138.988	149.712	57.5214	66.0734	53.5307	53.6033	50.9006	52.6308
evm.TU.contig_36104	AT4G22330.1																						Alkaline phytoceramidase (aPHC)	GO:0006672,GO:0016021,GO:0016811,GO:0030148,GO:0030104,GO:0010025,GO:0042742,GO:0005794,GO:0005783,GO:0090333,GO:0009651,GO:0009814,GO:0009737,GO:0002238,GO:0005634	34.0216	31.4869	32.9092	42.3092	36.376	36.3489	43.7923	38.9636	55.3617	45.624	31.6124	32.4934	44.183	39.6627	41.2817	45.5032	40.2598	30.2084
evm.TU.contig_36105	AT5G20320.1																						dicer-like 4	GO:0016891,GO:0010267,GO:0010216,GO:0051607,GO:0010599,GO:0004525,GO:0009616,GO:0005515,GO:0051214,GO:0005634,GO:0006353,GO:0006396,GO:0010050,GO:0035196	6.53621	5.7181	6.37869	9.56647	5.59488	4.44994	3.67955	4.37439	11.2031	6.08494	3.10648	3.13126	17.2759	17.8622	9.01873	9.29159	9.72918	10.6043
evm.TU.contig_36119																									0	0	0	0	0	0	0	0	0	0	0	0	0	0	0	0	0	0
evm.TU.contig_36123																								GO:0009725,GO:0006355,GO:0005515,GO:0003677,GO:0005634	97.3252	63.6268	84.7203	70.8963	124.846	127.117	77.8093	58.6377	161.667	99.7812	120.298	126.218	114.296	164.327	193.318	176.151	189.281	190.566
evm.TU.contig_36127																									0	0	0	0	0	0	0	0	0	0	0	0	0	0	0	0	0	0
evm.TU.contig_36130.1	AT1G26380.1		mobile	mobile										CUR									FAD-binding Berberine family protein	GO:0003824,GO:0050660,GO:0055114,GO:0016491,GO:0016614	0.0806621	0	0	0.421214	0.172873	20.7393	0	0	0	0	0	0	0.84821	0.50277	3.50512	2.48497	8.88488	9.68401
evm.TU.contig_36130.2	AT5G44400.1																						FAD-binding Berberine family protein	GO:0016491,GO:0050660,GO:0055114,GO:0003824,GO:0016614	0	0	0	0	0	0	0	0	0	0	0	0	0	0	0	0	0	0
evm.TU.contig_36131																									0	0	0	0	0	0	0	0	0	0	0	0	0	0	1.54021	0	0	2.02792
evm.TU.contig_36149																									1.4325	0.964668	2.4405	3.32464	0.58478	2.13309	0	0	0	0	0	0	2.36714	2.83455	1.45781	2.76781	2.13228	1.53554
evm.TU.contig_36163																									0	0	0	0	0	0	0	0	0	0	0	0	0	0	0	0	0	0
evm.TU.contig_36167																									0	0	0	0	0	0	0	0	0	0	0	0	0	0	0	0	0	0
evm.TU.contig_36179	AT4G19090.1																						Protein of unknown function (DUF594)		0	0	0	0	0	0	0	0	0	0	0	0	0	0	0	0	0	0
evm.TU.contig_36180																									0	0	0	0	0.299792	0	0	0	0	0	0	0	0.441284	0.290631	0	0	0	0
evm.TU.contig_36181	AT3G05860.2																						MADS-box transcription factor family protein	GO:0003677,GO:0046983,GO:0000982,GO:0045944,GO:0000987	0	0	0	0	0	0	0	0	0	0	0	0	0	0	0	0	0	0
evm.TU.contig_36200																									0	0	0	0	0	0	0	0	0	0	0	0	0	0	0	0	0	0
evm.TU.contig_36201.1	AT1G51640.1													CUR									exocyst subunit exo70 family protein G2	GO:0000145,GO:0006887	1.43659	1.19812	0	0.577063	2.4473	3.26363	0.232763	0.285044	0.608424	0.55434	0.647759	0.345666	8.77346	9.26047	26.3717	21.755	30.1017	24.1503
evm.TU.contig_36201.2	AT3G21200.1	mobile	mobile	mobile																			proton gradient regulation 7	GO:0048037	143.95	132.424	216.322	203.238	276.412	159.519	6.73787	5.85091	17.6123	11.8162	14.2052	16.6466	46.0997	42.2945	35.7355	35.3989	33.4391	31.913
evm.TU.contig_36207	AT2G13370.1																						chromatin remodeling 5	GO:0009506,GO:0005524	14.5655	13.3115	22.0887	25.1846	34.1398	34.2663	7.65285	5.1428	10.5833	7.58866	12.0255	11.915	23.0665	24.2314	21.194	21.4808	30.0817	30.452
evm.TU.contig_36210	AT1G21280.1																								0	0	0	0	0	0	0	0	0	0	0	0	0	0	0	0	0	0
evm.TU.contig_36223																									0	0	0	0	0	0	0	0	0	0	0	0	0	0	0	0	0	0
evm.TU.contig_36235	AT3G62020.1																		CDS				germin-like protein 10	GO:0045735,GO:0030145,GO:0009505,GO:0010497,GO:0005618,GO:0009506,GO:2000280	11.644	12.9186	11.2522	12.467	5.79068	9.61133	10.5692	7.69952	5.66708	5.16332	5.11168	5.95637	33.4859	65.7608	23.0054	24.1691	9.95879	9.89562
evm.TU.contig_36246																									0	0	0	0	0	0	0	0	0	0	0	0	0	0	0	0	0	0
evm.TU.contig_36253	AT5G60440.1																						AGAMOUS-like 62	GO:0003677,GO:0046983	0	0	0	0	0	0	0	0	0	0	0	0	0	0	0	0	0	0
evm.TU.contig_36258	AT3G22170.1												CUS										far-red elongated hypocotyls 3	GO:0006355,GO:0008270	30.0672	27.9591	85.1875	75.7724	65.6147	62.774	6.5266	3.81945	19.375	12.2766	15.8323	14.5643	33.4774	38.7412	27.2205	26.7029	57.6124	55.6311
evm.TU.contig_36269																									0	0	0	0	0	0	0	0	0	0	0	0	0	0	0	0	0	0
evm.TU.contig_36275																									0	0	0	0	0	0	0	0	0	0	0	0	0	0	0	0	0	0
evm.TU.contig_36278	AT3G04340.1		mobile	mobile																			FtsH extracellular protease family	GO:0004222,GO:0006508,GO:0005524	14.7787	15.2511	20.7737	20.935	35.0974	19.4291	1.49566	1.37371	2.76926	2.07043	3.90216	3.24843	6.09025	9.86628	7.96701	7.20298	10.4045	12.7376
evm.TU.contig_36284																									0	0	0	0	0	0	0	0	0	0	0	0	0	0	0	0	0	0
evm.TU.contig_36290																								GO:0006810,GO:0016020	0	0	0	0	0	0	0	0	0	0	0	0	0	0	0	0	0	0
evm.TU.contig_36302																									0	0	0	0	0	0	0	0	0	0	0	0	0	0	0	0	0	0
evm.TU.contig_36310																									0	0	0	0	0	0	0	0	0	0	0	0	0.290512	0	0	0.415172	0	0
evm.TU.contig_36320																									0	0	0	0	0	0	0	0	0	0	0	0	0	0	0	0	0	0
evm.TU.contig_36334																									0	0	0	0	0	0	0	0	0	0	0	0	0	0	0	0	0	0
evm.TU.contig_36344																									0	0	0	0	0	0	0	0	0	0	0	0	0	0	0	0	0	0
evm.TU.contig_36352																									0	0	0	0.206833	0	0	0	0	0	0	0	0	0	0	0	0.267853	0	0
evm.TU.contig_36359																									0	0	0	0	0	0	0	0	0	0	0	0	0	0	0	0	0	0
evm.TU.contig_36361																									17.7215	14.7637	22.6367	24.951	24.1979	19.5295	9.99525	8.00263	13.3337	12.8543	13.1086	12.7142	19.6676	21.4186	25.4582	25.5989	23.748	20.9959
evm.TU.contig_36366																									0	0	0	0	0	0	0	0	0	0	0	0	0	0	0	0	0	0
evm.TU.contig_36372.1	AT5G18840.1																						Major facilitator superfamily protein	GO:0022891,GO:0055085,GO:0022857,GO:0016020,GO:0016021,GO:0005215	0.118119	0.111361	0.46955	0	0	0	0	0	0.144519	0	0.153862	0	0.869466	1.14527	0.841442	0.532524	0	0.443156
evm.TU.contig_36372.2	AT3G20460.1																						Major facilitator superfamily protein	GO:0016021,GO:0022857,GO:0055085,GO:0022891,GO:0016020,GO:0005215	0	0	0	0	0	0	0	0	0	0	0	0	0	0	0	0	0	0
evm.TU.contig_36375																									0	0	0	0	0	0	0	0	0	0	0	0	0	0	0	0	0	0
evm.TU.contig_36379																									1.859	1.82566	1.23166	0.808967	1.88141	21.3957	0	0	0	0	0	0	0.895972	0.429156	0.882859	0.931227	0.922375	0.290605
evm.TU.contig_36384																									0.565093	0.177587	0.374395	0.874338	0	0.327236	0	0	0	0.18898	0	0	0.990382	0.782722	1.61021	0.566143	2.24305	2.1201
evm.TU.contig_36386																									0.578235	1.27202	1.14931	1.78934	3.30469	1.67423	0	0	0	0	0	0	1.01341	1.0679	2.19688	3.76551	2.86902	2.89254
evm.TU.contig_36394																								GO:0003676	33.0318	33.0988	43.4108	37.0745	57.3822	46.566	13.9404	15.4576	17.8883	13.5818	24.2175	23.149	51.8177	56.8788	49.5046	52.3523	60.0494	57.562
evm.TU.contig_36397	AT1G73100.1																						SU(VAR)3-9 homolog 3	GO:0042393,GO:0005634,GO:0008270,GO:0018024,GO:0034968,GO:0005515	0	0	0	0	0	0	0	0	0	0	0	0	0	0	0	0	0	0
evm.TU.contig_36398																									0	0	0	0	0	0	0	0	0	0	0	0	0	0	0	0	0	0
evm.TU.contig_36403	AT5G60440.1																						AGAMOUS-like 62	GO:0003677,GO:0046983	0	0	0	0	0	0	0	0	0	0	0	0	0	0	0	0	0	0
evm.TU.contig_36423	AT1G80770.1																						P-loop containing nucleoside triphosphate hydrolases superfamily protein	GO:0005525	0	0	0	0	0	0	0	0	0	0	0	0	0	0	0	0	0	0
evm.TU.contig_36424	AT2G30690.1																						Protein of unknown function, DUF593	GO:0030133,GO:0017022,GO:0016021	2.4418	2.25782	8.40003	6.48447	6.30668	7.17879	0.263754	0.339146	0.689432	0.706666	0.244668	0.176261	10.0239	10.4718	12.2431	9.87944	12.861	10.7466
evm.TU.contig_36442.1	AT1G30700.1	mobile	mobile	mobile																			FAD-binding Berberine family protein	GO:0003824,GO:0050660,GO:0055114,GO:0016614,GO:0016491	2.09382	3.45453	1.04043	0.809913	2.99161	3.33436	3.92022	2.52039	1.49437	1.05033	2.04555	1.96484	4.03659	4.59197	1.49157	1.04886	0.259722	1.96388
evm.TU.contig_36442.2	AT1G34575.1																						FAD-binding Berberine family protein	GO:0050660,GO:0003824,GO:0055114,GO:0016491,GO:0016614,GO:0009505	0	0.0351974	0	0	0	0	0	0	0	0	0	0	0	0.0517114	0	0	0	0
evm.TU.contig_36445																									0.109775	0.103494	0.218191	0.127387	0.31369	0.190707	0	0	0	0	0	0	0	0.456156	0.938403	0.164969	0	1.23555
evm.TU.contig_36464																									0	0	0	0	0	0	0	0	0	0	0	0	0	0	0	0	0	0.95188
evm.TU.contig_36468																									0	0	0	0	0	0	0	0	0	0	0	0	0	0	0	0	0	0
evm.TU.contig_36469																									0	0	0	0	0	0	0	0	0	0	0	0	0	0	0	0	0	0
evm.TU.contig_36471	AT5G42330.1																								2.91772	3.10958	3.53001	6.33003	1.63127	12.5618	27.789	28.1409	27.7826	21.1271	15.0373	12.698	30.148	31.6284	32.3522	31.265	14.7286	16.4199
evm.TU.contig_36472																									0	0	0	0	0	0	0	0	0	0	0	0	0	0	0	0	0	0.223703
evm.TU.contig_36476																									0	0	0	0	0	0	0	0	0	0	0	0	0	0	0	0	0	0
evm.TU.contig_36477																									0	0	0	0	0	0	0	0	0	0	0	0	0	0	0	0	0	0
evm.TU.contig_36484	AT1G26920.1		mobile	mobile				mobile_root																	584.827	618.18	457.309	343.704	538.341	966.329	3.20572	1.22893	6.80074	3.18662	4.52526	5.58862	427.209	369.42	281.984	275.953	155.872	139.647
evm.TU.contig_36490	AT3G01180.1																						starch synthase 2	GO:0004373,GO:0005886,GO:0005773,GO:0005774,GO:0005794,GO:0009011,GO:0009506,GO:0010021,GO:0009507	204.923	70.9652	56.2466	94.4059	161.423	26.7872	10.0473	10.3354	13.219	9.40384	13.2814	10.6087	59.3272	35.1831	27.881	58.2256	42.5485	42.6155
evm.TU.contig_36504																									1.96295	1.85064	0	0	0.934878	0	0	0	0	0	0	0	3.44027	2.71893	8.39007	0	12.6614	11.0468
evm.TU.contig_36505.1																									1.4876	2.00354	2.53437	2.9593	2.42909	1.84594	0	0	0	0	0	0	2.23471	1.17743	2.72498	1.59681	4.11226	3.58786
evm.TU.contig_36505.2																									0.899476	0.484578	1.27701	1.78934	2.9375	0.892922	0	0	0	0.128916	0	0	1.35122	0.711933	2.37996	1.15862	2.29521	3.61567
evm.TU.contig_36505.3	AT3G44530.1																						homolog of histone chaperone HIRA	GO:0005634,GO:0006325,GO:0006351,GO:0006355,GO:0005515	10.1456	9.87008	13.6775	16.4826	11.9748	13.5895	6.23546	6.97861	13.4566	9.0281	11.1088	11.2592	9.8647	9.73519	14.5805	15.1583	13.6135	14.8946
evm.TU.contig_36507	AT3G58880.1																						F-box/RNI-like superfamily protein		147.039	136.365	289.748	295.562	262.744	220.799	79.931	70.8415	125.854	115.23	167.529	162.182	167.76	133.563	163.277	165.394	223.753	227.765
evm.TU.contig_36510																									0.407608	0.384286	2.4305	3.78402	1.16477	1.41623	0	0	0	0	0	0	1.7145	1.69376	2.32293	0.612549	2.42691	2.29388
evm.TU.contig_36511																								GO:0003676	0.707036	1.07394	1.48339	2.00559	1.57142	0.887103	0.110314	0.121583	0.336411	0.0788161	0.204663	0.589763	0.826101	0.761701	0.727522	0.767379	0.467745	0.957895
evm.TU.contig_36520.1	AT1G11790.2																						arogenate dehydratase 1	GO:0004664,GO:0009094	1.00124	1.2586	7.9603	10.2632	2.14583	2.3192	0	0	0.204169	0	0	0	9.82672	7.16532	13.314	9.52945	15.1519	18.7821
evm.TU.contig_36520.2																									0.654318	3.0844	14.3058	13.6673	3.73951	4.54685	0	0	0	0	0	0	17.2014	10.8757	12.119	16.7161	26.2968	34.3679
evm.TU.contig_36528																									0	0	0	0	0	0	0	0	0	0	0	0	0	0	0	0	0	0
evm.TU.contig_36532																									53.9158	33.2293	35.0276	44.9502	30.9133	50.0154	0	0	0	0	0	0.218316	38.898	58.4872	39.2779	30.4168	36.8805	31.0948
evm.TU.contig_36540																									0	0	0	0	0	0	0	0	0	0	0	0	0	0	0	0	0	0
evm.TU.contig_36542	AT1G26420.1													CUR									FAD-binding Berberine family protein	GO:0003824,GO:0050660,GO:0055114,GO:0016491,GO:0016614,GO:0071456,GO:0005783	1.14799	0.0171795	0.217311	4.48287	5.38934	514.321	0.0511754	0	0.200653	0	0.0712084	0.0455991	64.5173	39.6266	155.64	124.488	212.216	180.108
evm.TU.contig_36543	AT5G48670.1																						AGAMOUS-like 80	GO:0000982,GO:0000987,GO:0045944,GO:0003677,GO:0046983,GO:0090406,GO:0043565,GO:0043078,GO:0009793,GO:0005515,GO:0005634	0	0	0	0	0	0	0	0	0	0	0	0	0	0	0	0	0	0
evm.TU.contig_36544																								GO:0004650,GO:0005975	0	0	0	0	0	0	0	0	0	0	0	0	0	0	0	0	0	0
evm.TU.contig_36549	AT1G26945.1																						basic helix-loop-helix (bHLH) DNA-binding superfamily protein	GO:0046983	0.441374	0.138707	0.292427	0	0.210209	1.02237	1.03297	0.151799	1.62006	0.590421	0.958223	0.184083	0.618842	0	0.209614	0.221097	0.437992	0.551978
evm.TU.contig_36552	AT1G04690.1	mobile	mobile	mobile																			potassium channel beta subunit 1		8.0165	6.87518	4.42032	5.13145	9.38476	8.94002	6.57256	6.32345	6.99229	6.66765	10.7455	10.9039	15.4184	23.6046	19.0479	19.9749	21.3247	17.0754
evm.TU.contig_36555	AT2G33100.1		mobile	mobile																			cellulose synthase-like D1	GO:0016020,GO:0016760,GO:0030244	0	0	0	0	0	0	0	0	0	0	0	0	0	0	0	0	0	0
evm.TU.contig_36561																									6.46185	20.1305	24.5705	18.9094	13.6482	4.8808	2.36708	2.319	6.18736	2.25494	2.19579	4.56983	1.18174	2.3349	1.20084	3.79988	3.76376	2.63515
evm.TU.contig_36567																									0.321865	0	0	0	0.689813	0	0	0	0	0	0	0	0.16923	0.445822	1.37572	0.241848	0.958196	0.905673
evm.TU.contig_36571																									0	0	0	0	0	0	0	0	0	0	0	0	0	0	0	0	0	0
evm.TU.contig_36576																									1.48442	0.466496	0	0.287096	5.3023	23.2093	0.694815	1.02105	0.302698	0.248212	0	0	5.72352	2.74147	6.69721	49.077	83.5954	24.1332
evm.TU.contig_36578.1																									0.175099	0.825403	0.696059	1.42234	1.75125	0.608382	0	0	0	0	0	0	0	0.242534	0.997879	0.789411	1.82445	1.31386
evm.TU.contig_36578.2																									0.30017	0	0.198874	0.116109	0	0	0	0	0	0	0	0	0	0.138591	0	0.150364	0.446805	0.187695
evm.TU.contig_36580																									0	0	0	0	0	0	0	0	0	0	0	0	0	0	0	0	0	0
evm.TU.contig_36586	AT5G15240.1																						Transmembrane amino acid transporter family protein	GO:0005774	0.44252	0.6258	0.21989	1.34798	1.26453	1.24925	0.310696	0.171217	0	0.0554957	0	0	17.1593	1.53236	5.67426	9.47645	5.18721	2.17905
evm.TU.contig_36600.1																									0	0	0	0	0	0	0	0	0	0	0	0	0	0	0	0	0	0
evm.TU.contig_36600.2																									0	0	0	0	0	0	0	0	0	0	0	0	0	0	0	0	0	0
evm.TU.contig_36602																									0	0	0	0	0	0	0	0	0	0	0	0	0	0	0	0	0	0
evm.TU.contig_36628																									0	0	0	0	0	0	0	0	0	0	0	0	0	0	0	0	0	0
evm.TU.contig_36643	AT5G60440.1																						AGAMOUS-like 62	GO:0003677,GO:0046983	0	0	0	0	0	0	0	0	0	0	0	0	0	0	0	0	0	0
evm.TU.contig_36644	AT1G11240.1		mobile	mobile																					23.7891	22.9567	41.8028	33.6801	32.3201	22.6531	31.9611	31.537	55.1241	37.6524	52.7826	53.5653	22.0669	23.4993	17.7124	17.4185	30.4013	31.7377
evm.TU.contig_36647																									0	0.211184	0	0	0	0	0	0	0	0	0	0	0	0	0	0	0	0
evm.TU.contig_36658	AT5G22760.1																						PHD finger family protein		21.3904	21.2582	23.6199	27.2974	23.2482	27.6322	9.49878	6.16199	16.4781	12.7784	14.6857	12.81	18.0075	18.8237	17.886	23.1703	22.2243	24.9215
evm.TU.contig_36659	AT1G70840.1																	CDL	CDS			just_down	MLP-like protein 31	GO:0006952,GO:0009607,GO:0009735,GO:0042742,GO:0005773,GO:0010228,GO:0046686,GO:0005829,GO:0016020,GO:0009651,GO:0005507,GO:0080184,GO:0010043,GO:0009507	115.23	93.5977	9.91946	11.169	7.7672	4.95428	14303.7	14117.1	2576.1	3109.49	6786.72	5488.96	458.072	751.997	720.303	513.876	993.84	845.075
evm.TU.contig_36661	AT1G26400.1																						FAD-binding Berberine family protein	GO:0003824,GO:0050660,GO:0055114,GO:0016491,GO:0016614	0.119683	0	0	0.138884	0	2.49502	0	0	0	0	0	0	2.89463	2.40374	3.41032	1.52879	6.41334	2.35736
evm.TU.contig_36664																									0	0	0	0	0	0	0	0	0	0	0	0	0	0	0	0	0	0
evm.TU.contig_36665	AT4G17870.1		mobile	mobile	sap_core												CD20	CDL				just_down	Polyketide cyclase/dehydrase and lipid transport superfamily protein	GO:0009789,GO:0004872,GO:0005737,GO:0010427,GO:0080163,GO:0009737,GO:0042803,GO:0005515,GO:0042802,GO:0009738,GO:0005634,GO:0004864	92.6049	81.8888	32.9468	44.7545	26.6835	38.3956	15.8279	19.9531	28.7987	16.1867	7.19732	8.01946	130.847	258.987	111.785	99.4752	31.2532	23.4247
evm.TU.contig_36666	AT5G23050.1																						acyl-activating enzyme 17	GO:0008152,GO:0003824	14.4912	12.3775	19.8173	16.5286	52.3811	44.9702	9.82648	8.75367	16.3661	17.148	18.5535	15.3419	17.6478	20.072	20.5578	21.3118	32.8161	28.6939
evm.TU.contig_36669																									0	0	0	0	0	0	0	0	0	0	0	0	0	0	0	0	0	0
evm.TU.contig_36670																									0	0	0	0	0	0	0	0	0	0	0	0	0	0	0	0	0	0
evm.TU.contig_36671	AT5G12380.1																						annexin 8	GO:0005509,GO:0005544,GO:0009414,GO:0003729,GO:0006970,GO:0009651,GO:0009506,GO:0009737,GO:0009408,GO:0009409	70.0758	52.7096	196.61	200.299	221.802	243.864	0.400548	0.392413	0.465334	0.635954	1.85782	1.78451	642.237	759.387	528.187	450.577	237.819	209.577
evm.TU.contig_36681																									55.3835	56.0756	38.7609	58.6115	42.0732	34.8949	49.291	46.8814	59.4108	43.2385	55.123	60.268	61.1101	81.3049	72.7943	70.9211	72.279	67.6768
evm.TU.contig_36683																									0	0	0	0	0	0	0	0	0	0	0	0	0	0	0	0	0	0
evm.TU.contig_36687	AT2G35630.1	mobile	mobile	mobile																			ARM repeat superfamily protein	GO:0005488	20.9016	20.0989	17.7784	21.1357	35.2936	29.3872	9.56649	9.946	13.7221	11.6241	11.6512	12.2352	28.0711	29.9783	32.2883	30.157	48.9792	54.2492
evm.TU.contig_36691	AT4G39080.1	mobile	mobile	mobile																			vacuolar proton ATPase A3	GO:0015078,GO:0015991,GO:0033179,GO:0000220	8.64277	8.81714	9.74302	10.1791	12.4408	11.4291	13.2231	8.78425	15.546	13.9771	12.9384	14.6875	16.2777	21.1731	16.7245	15.7022	23.5215	24.0773
evm.TU.contig_36694	AT5G55830.1																						Concanavalin A-like lectin protein kinase family protein	GO:0030246,GO:0006468,GO:0004672,GO:0005524	0.276268	0	0	0	0	0	0	0	0	0	0	0	0	0	0	0	0	0
evm.TU.contig_36695																									0	0	0	0	0	0	0	0	0	0	0	0	0	0	0	0	0	0
evm.TU.contig_36699																									0	0	0	0	0.167969	0	0	0	0	0	0	0	0	0	0	0	0	0
evm.TU.contig_36711																									0	0	0	0	0	0	0	0	0	0	0	0	0	0	0	0	0	0
evm.TU.contig_36712	AT5G60440.1																						AGAMOUS-like 62	GO:0046983,GO:0003677	0	0	0	0	0	0	0	0	0	0	0	0	0	0	0	0	0	0
evm.TU.contig_36731																									0	0	0	0	0	0	0	0	0	0	0	0	0	0	0	0	0	0
evm.TU.contig_36738	AT5G61070.1																						histone deacetylase of the RPD3/HDA1 superfamily 18		18.6857	17.4272	36.3413	39.5201	33.779	27.1678	10.6272	10.538	15.4872	14.5472	23.0314	24.05	24.0157	20.5943	20.6585	21.438	31.303	29.273
evm.TU.contig_36743	AT4G08910.1																							GO:0005515	5.03927	6.68264	9.35571	10.9244	6.64617	6.15699	7.54276	6.62776	8.5369	8.61141	12.1184	11.9174	10.0741	10.7385	9.86212	11.3178	13.6007	13.6083
evm.TU.contig_36761																									0	0	0	0	0	0	0	0	0	0	0	0	0	0	0	0	0	0
evm.TU.contig_36764	AT3G54280.1																						DNA binding;ATP binding;nucleic acid binding;binding;helicases;ATP binding;DNA binding;helicases	GO:0005524	0.430175	0.648898	0.513012	0.599028	0.983401	0.448392	0.120811	0.0887681	0.631582	0.345264	0.112069	0.107647	0.180942	0.595844	0.245154	0.387877	0.76838	0.968349
evm.TU.contig_36768																									0	0	0	0	0	0	0	0	0	0	0	0	0	0	0	0	0	0
evm.TU.contig_36769	AT3G44610.1																						Protein kinase superfamily protein	GO:0004672,GO:0005524,GO:0006468	0	0	0	0	0	0	0	0	0	0	0	0	0	0	0	0	0	0
evm.TU.contig_36770	AT2G36360.5																						Galactose oxidase/kelch repeat superfamily protein	GO:0005515	5.00314	5.07421	10.3963	9.41246	17.4378	14.2228	4.47075	2.65926	5.4721	4.1829	6.91206	5.7857	7.81194	11.0249	9.8282	9.45529	13.3147	15.5
evm.TU.contig_36772	AT1G20930.1																						cyclin-dependent kinase B2;2		4.44002	3.97667	5.29502	6.18282	13.6392	5.01372	3.11736	3.20675	0.814853	1.55908	3.75931	3.88875	21.4771	10.7624	15.4983	29.6922	9.25258	12.9099
evm.TU.contig_36777																									0	0.250711	0.264279	1.00292	1.04486	0.23099	0	0	0.16268	0	0.0865988	0	0	0	0.0947185	0	0	0.498846
evm.TU.contig_36778																									0	0.937658	2.63574	2.69296	0.947343	0.863902	0	0	0	0	0	0	0.522922	0.688796	3.30631	2.98924	2.22062	2.79853
evm.TU.contig_36784																									0	0	0	0	0	0	0	0	0	0	0	0	0	0	0	0	0	0
evm.TU.contig_36787.1																									0.331521	0	0	0	0.473672	1.15187	0	0	0.405616	0.332604	0	0	0.697229	0	0	0	0	0
evm.TU.contig_36787.2	AT1G18700.4		mobile	mobile			mobile_sap																DNAJ heat shock N-terminal domain-containing protein		3.36158	3.67923	7.29591	6.41181	8.06015	5.97415	1.79048	1.79399	2.93102	2.17084	1.10728	1.11193	3.90058	3.69284	4.34896	3.83236	4.42858	6.88579
evm.TU.contig_36792	AT5G54380.1																	CDL		CDR			protein kinase family protein	GO:0004672,GO:0006468,GO:0005524,GO:0005886,GO:0009741,GO:0009742,GO:0046777,GO:0009791,GO:0009506,GO:0009826,GO:0051510	89.7384	79.899	10.1509	16.6617	8.92304	6.13452	80.0327	58.2936	63.6274	27.1705	70.1739	71.458	92.1558	112.01	27.4001	38.5934	30.4944	26.0583
evm.TU.contig_36802	AT1G70900.1																								52.8813	133.324	111.416	85.017	18.197	100.818	15.8873	21.0505	13.994	11.9919	14.335	13.6662	23.7731	30.5148	22.3441	24.7761	12.209	10.9792
evm.TU.contig_36808																									0	0	0	0	0	0	0	0	0	0	0	0	0	0	0	0	0	0
evm.TU.contig_36811																									0	0	0	0	0	0	0	0	0	0	0	0	0	0	0	0	0	0
evm.TU.contig_36813	AT3G19760.1		mobile	mobile																			eukaryotic initiation factor 4A-III	GO:0005524,GO:0003676	97.6924	79.59	87.2366	96.4047	109.757	114.117	39.5736	35.4909	62.5382	52.2503	59.9615	56.4394	74.4192	80.1074	82.9369	70.8177	110.781	103.054
evm.TU.contig_36816.1																									0.174485	0.246752	0.520213	0.202478	0.249301	0.151562	0	0	0	0.0875274	0	0	0.183481	0.362524	0.124297	0.917748	0.259722	0.163657
evm.TU.contig_36816.2																									0	0.337287	0.237027	0.415153	0.511157	0.414342	0	0	0	0	0	0	0.376203	0.330358	0.169903	0	0.177508	0.447407
evm.TU.contig_36817	AT3G21190.1		mobile	mobile														CDL					O-fucosyltransferase family protein	GO:0009505,GO:0005794,GO:0005768,GO:0005802	45.9883	44.0181	18.1188	21.7331	23.0435	18.1206	26.2986	17.8161	33.853	26.5868	11.2654	10.2725	78.4997	90.1262	70.3083	78.8583	70.6284	64.8386
evm.TU.contig_36841																									0	0	0	0	0	0	0	0	0	0	0	0	0	0	2.36165	2.49103	2.46735	3.10948
evm.TU.contig_36842	AT1G31550.2																						GDSL-like Lipase/Acylhydrolase superfamily protein	GO:0016788,GO:0005773,GO:0005618	1.6397	1.49258	3.37147	4.95375	3.02945	7.66167	0.674867	0.875065	0.795551	1.0778	0.994286	0.707447	3.89441	3.87668	3.42365	3.39879	2.52487	2.65163
evm.TU.contig_36846																								GO:0004871,GO:0000160	0	0	0	0	0	0	0	0	0	0	0	0	0	0	0	0	0	0
evm.TU.contig_36848	AT5G40260.1																						Nodulin MtN3 family protein	GO:0016021	0.0862588	0.284632	0.342898	0.250244	0.24649	0.374632	0	0	0	0	0	0	0.181413	0	0	0	0	0.0809057
evm.TU.contig_36879	AT3G01810.1																							GO:0005886	22.1129	21.7531	21.7181	28.2207	12.4598	4.86959	4.5192	2.5172	7.24012	6.53577	7.13346	5.94272	14.1102	15.2067	18.1561	18.6827	18.4665	21.1788
evm.TU.contig_36888	AT3G43800.1	mobile	mobile	mobile																			glutathione S-transferase tau 27	GO:0005515,GO:0004364,GO:0080167,GO:0006749,GO:0009407	0.393108	0.86477	0.130224	0.380147	0.093611	3.7561	0.368005	0.202798	0.0801612	0.131464	0	0.0819762	50.9143	46.555	32.5777	48.6391	42.5204	38.8377
evm.TU.contig_36900.1	AT1G04860.1																						ubiquitin-specific protease 2	GO:0016579,GO:0036459,GO:0006511,GO:0000502,GO:0008270,GO:0009507,GO:0004843	14.6956	12.7379	21.6967	22.8141	39.0517	37.2414	11.2487	12.6015	23.1567	16.8094	26.2704	25.0574	23.4914	25.9031	36.2486	33.1054	67.4709	62.1719
evm.TU.contig_36900.2	AT1G04860.1																						ubiquitin-specific protease 2	GO:0036459,GO:0006511,GO:0008270,GO:0016579	14.2738	12.1548	21.0493	25.8254	35.5254	34.6627	9.69845	7.12611	21.5953	17.4001	22.3917	21.7002	21.3042	21.4717	34.1127	30.4459	54.1447	56.7191
evm.TU.contig_36910	AT1G03840.2																						C2H2 and C2HC zinc fingers superfamily protein	GO:0003676	0.795162	0.691998	0.4863	0.638815	0.873933	0.318783	0	0.0631094	0	0	0.0796751	0.0765313	3.79488	6.60837	3.13724	2.11416	4.73441	4.70437
evm.TU.contig_36918	AT1G19485.2												CUS										Transducin/WD40 repeat-like superfamily protein	GO:0003677,GO:0006355,GO:0005515	9.83522	8.36643	15.3625	15.3757	22.7584	14.3865	1.17721	0.864978	3.47742	2.83096	2.9032	3.37707	10.5788	14.0195	9.20577	9.3721	13.1484	12.8112
evm.TU.contig_36920																									0.221014	0.208368	0	0	0	0	0	0	0	0	0	0	0.23241	0.306131	0.629773	0.332137	0	0.414597
evm.TU.contig_36927	AT5G19900.1																						PRLI-interacting factor, putative		9.33464	9.06722	7.08412	12.8674	12.3672	17.396	1.3505	1.05068	2.90714	2.38385	3.0214	2.97297	9.10205	8.93318	6.60939	7.73665	13.642	14.6453
evm.TU.contig_36936																									0	0	0	0	0	0	0	0	0	0	0	0	0	0	0	0	0	0
evm.TU.contig_36937	AT1G10865.1																								26.7177	25.0685	14.7371	16.763	45.1145	36.8657	38.2353	32.5786	36.13	17.5707	53.2861	48.9442	26.751	29.3933	28.4126	25.1665	46.6197	52.5174
evm.TU.contig_36940																									0	0	0	0	0	0	0	0	0	0	0	0	0	0	0	0	0	0
evm.TU.contig_36941																									0	0	0.222613	0	0	0	0	0	0	0	0	0	0.471101	0	0.159571	0.168313	0.166713	0
evm.TU.contig_36949.1																									0	0	0	0	0	0	0	0	0	0	0	0	0	0	0	0	0	0
evm.TU.contig_36949.2																									0.963724	1.27202	1.91551	1.11834	0	0.334846	0	0	0	0	0	0	0.202683	0	0	0	0.286902	0
evm.TU.contig_36952	AT1G31810.1																						Formin Homology 14		15.1156	17.5553	27.9395	25.1247	25.9789	34.3785	6.97263	5.61299	10.9445	8.3151	10.796	9.86748	11.019	11.6316	16.3859	19.7527	20.1627	21.5061
evm.TU.contig_36958	AT4G10850.1																						Nodulin MtN3 family protein	GO:0016021	0.137751	0.259739	1.91657	0.639405	2.95225	7.17924	0	0	0.168538	0	0	0	9.56034	10.6849	41.9994	38.297	16.6085	18.3468
evm.TU.contig_36964	AT2G41480.1																			CDR			Peroxidase superfamily protein	GO:0004601,GO:0042744,GO:0006979,GO:0020037,GO:0055114	0	0	0	0.0667125	0	0.199746	0	0	0	0	0	0	6.3476	8.28147	0.245721	0.172788	0	0
evm.TU.contig_36966	AT5G14950.1		mobile	mobile																			golgi alpha-mannosidase II	GO:0004559,GO:0006013,GO:0003824,GO:0005975,GO:0030246	0.0654318	0	0	0.0759294	0.0934878	0.113671	0	0	0	0	0	0	0.0688055	0	0.0932229	0.19666	0.0973956	0.368227
evm.TU.contig_36967	AT5G45140.1																						nuclear RNA polymerase C2	GO:0003677,GO:0003899,GO:0006351,GO:0032549	14.6788	12.1444	25.7223	23.6387	23.7977	28.311	8.32898	5.81078	5.49781	6.5519	2.57543	3.14848	16.3807	15.1867	27.4008	22.5994	30.5892	29.2216
evm.TU.contig_36979	AT1G60900.1		mobile	mobile																			U2 snRNP auxilliary factor, large subunit, splicing factor	GO:0003676,GO:0003723,GO:0005634,GO:0006397,GO:0042742,GO:0005515	36.3517	32.8511	66.5911	57.5626	85.2963	72.0456	13.2759	11.5864	12.123	9.19528	18.0964	19.0095	41.786	43.4893	56.7619	50.5341	67.6295	65.7908
evm.TU.contig_36981																									0	0	0	0	0	0	0	0	0	0	0	0	0	0	0	0	0	0
evm.TU.contig_36982																									0	0	0	0	0	0	0	0	0	0	0	0	0	0	0	0	0	0
evm.TU.contig_36992	AT5G05340.1																						Peroxidase superfamily protein	GO:0004601,GO:0042744,GO:0006979,GO:0020037,GO:0055114	0	0	0	0	0	0	0	0	0	0	0	0	0	0	0	0	0	0
evm.TU.contig_36995																									0	0	0	0	0	0	0	0	0	0	0	0	0	0	0	0	0	0
evm.TU.contig_37005	AT3G61690.1																						nucleotidyltransferases		29.3554	26.1625	49.3895	47.4259	59.0105	55.0195	13.0469	11.2744	22.6601	17.6522	21.9538	20.9717	30.6417	30.1428	43.055	43.0016	41.9037	41.286
evm.TU.contig_37009																									0	0	0	0	0	0	0	0	0	0	0	0	0	0	0	0	0	0
evm.TU.contig_37010	AT2G33480.1																						NAC domain containing protein 41	GO:0003677,GO:0006355	0	0	0	0	0	0	0	0	0	0	0	0	0	0	0	0	0	0
evm.TU.contig_37017	AT4G01070.1		mobile	mobile																			UDP-Glycosyltransferase superfamily protein	GO:0008152,GO:0016758	0	0	0	0	0	0	0	0	0	0	0	0	0	0	0	0	0	0
evm.TU.contig_37026	AT4G29750.1												CUS										CRS1 / YhbY (CRM) domain-containing protein	GO:0003723	71.079	63.6185	68.7521	63.4283	43.3279	24.7135	3.15043	3.15428	11.4626	8.55833	12.5248	11.1977	13.3777	16.9382	14.4368	13.4123	21.5053	21.9683
evm.TU.contig_37040																									0	0	0	0	0	0	0	0	0	0	0	0	0	0	0	0	0	0
evm.TU.contig_37041	AT1G64260.1																		CDS				MuDR family transposase	GO:0008270	0.80157	0.435985	1.16427	0.894394	0.220244	0.107117	3.54989	5.21668	1.58424	1.23721	1.48587	1.46581	0.194515	0.46973	0.21962	0.324313	0.18356	0.346997
evm.TU.contig_37043	AT3G10390.1																						Flavin containing amine oxidoreductase family protein	GO:0016491,GO:0055114,GO:0005515,GO:0009911,GO:0016575,GO:0010228	15.6081	14.236	26.2612	29.85	31.532	25.6438	5.16496	2.97112	8.94131	8.93418	10.1813	9.17404	11.5526	12.3346	16.0661	14.9098	17.5416	18.1121
evm.TU.contig_37047	AT5G60440.1																						AGAMOUS-like 62	GO:0003677,GO:0046983	0	0	0	0	0	0	0	0	0	0	0	0	0	0	0	0	0	0
evm.TU.contig_37061.1																									0	0	0	0.0898852	0.110671	0	0	0	0	0	0	0	0	0	0	0.232807	0.115297	0
evm.TU.contig_37061.2																									0	0	0	0	0.145298	0	0	0	0	0	0	0	0	0	0	0.152824	0.151371	0.381531
evm.TU.contig_37070																									0	0	0	0	0	0	0	0	0	0	0	0	0	0	0	0	0	0
evm.TU.contig_37073																								GO:0006397,GO:0003723,GO:0005634,GO:0003676	91.889	94.4452	192.667	148.866	241.984	219.732	23.2763	14.8719	17.6355	18.0763	42.7145	51.85	120.878	114.799	194.579	142.964	193.097	216.987
evm.TU.contig_37080																									0	0	0	0	0	0	0	0	0	0	0	0	0	0	0	0	0	0
evm.TU.contig_37082	AT5G60440.1																						AGAMOUS-like 62	GO:0000977,GO:0045944,GO:0003677,GO:0046983	0	0	0	0	0	0	0	0	0	0	0	0	0	0	0	0	0	0
evm.TU.contig_37084	AT3G05860.2																						MADS-box transcription factor family protein	GO:0003677,GO:0046983,GO:0000982,GO:0045944,GO:0000987	0	0	0	0.519877	0	0.77829	0	0	0	0	0	0	0	0.620537	0	0	0	3.3616
evm.TU.contig_37089																								GO:0006810,GO:0016020,GO:0016021	0	0	0	0	0	0	0	0	0	0	0	0	0	0	0	0	0	0
evm.TU.contig_37093																									0	0	0	0	0	0	0	0	0	0	0	0	0	0	0	0	0	0
evm.TU.contig_37106	AT5G60440.1																						AGAMOUS-like 62	GO:0046983,GO:0003677	0	0	0	0	0	0	0	0	0	0	0	0	0	0	0	0	0	0
evm.TU.contig_37107	AT5G60440.1																						AGAMOUS-like 62	GO:0003677,GO:0046983	0	0	0	0	0	0	0	0	0	0	0	0	0	0	0	0	0	0
evm.TU.contig_37112																									0	0	0	0	0	0	0	0	0	0	0	0	0	0	0	0	0	0
evm.TU.contig_37122	AT4G29750.1																						CRS1 / YhbY (CRM) domain-containing protein	GO:0003723	63.2367	57.3101	72.4941	63.7807	50.5437	25.2277	4.7422	3.65863	11.6726	10.8421	12.6472	11.8313	13.7611	16.489	13.7128	16.2403	20.2331	23.915
evm.TU.contig_37155																									0	0	0	0	0	0	0	0	0	0	0	0	0	0	0	0	0	0
evm.TU.contig_37163																								GO:0005515	0	0	0	0	0	0	0	0	0	0	0	0	0	0	0	0	0	0
evm.TU.contig_37165	AT5G45360.1																						F-box family protein	GO:0005515	64.0582	47.0618	92.4271	89.2025	93.1524	93.4795	68.6295	65.0162	97.0691	68.0759	97.1638	90.8364	62.571	62.8329	75.4465	72.1638	96.9049	99.6931
evm.TU.contig_37170																									0	0	0	0	0	0	0	0	0	0	0	0	0	0	0	0	0	0
evm.TU.contig_37181																									0	0	0	0	0	0	0	0	0	0	0	0	0	0	0	0	0	0
evm.TU.contig_37183																									0	0	0	0	0	0	0	0	0	0	0	0	0	0	0	0	0	0
evm.TU.contig_37190	AT1G65470.1																						chromatin assembly factor-1 (FASCIATA1) (FAS1)	GO:0010026,GO:0006334,GO:0006325,GO:0009934,GO:0045787,GO:0009555,GO:0000724,GO:0006310,GO:0048366,GO:0031507,GO:0033186,GO:0008283	0.708616	0.589475	1.11848	1.13671	0.506229	0.651728	0.14633	0.107519	0.254997	0.0836389	0.0814449	0.260771	2.45462	2.48267	1.39561	1.50339	2.1716	1.56386
evm.TU.contig_37193																									0	0	0	0	0	0	0	0	0	0	0	0	0	0	0	0	0	0
evm.TU.contig_37194	AT1G79040.1		mobile	mobile																			photosystem II subunit R	GO:0009523,GO:0009654,GO:0015979,GO:0042651,GO:0009579,GO:0009535,GO:0009735,GO:0009534,GO:0010270,GO:0005515,GO:0009507	2251.87	2231.87	2529.5	2636.54	1761.06	781.375	17.2745	19.5273	32.2447	23.4025	39.0751	37.7701	2.18921	0.851983	1.61787	0.995464	7.88802	4.17161
evm.TU.contig_37198	AT3G14250.1																						RING/U-box superfamily protein	GO:0004842,GO:0016567	0	0	0	0	0	0	0	0.334472	0.0793251	0	0	0	0	0	0	0	0	0
evm.TU.contig_37200	AT3G57390.1																						AGAMOUS-like 18	GO:0003700,GO:0005634,GO:0006355,GO:0045944,GO:0046983,GO:0000977,GO:0003677	0	0	0	0	0	0	0	0	0	0	0	0	0	0	0	0	0	0
evm.TU.contig_37201	AT4G09680.1																						conserved telomere maintenance component 1	GO:0000723,GO:0005515,GO:0000781	1.2031	1.54672	3.47825	3.42684	1.66688	1.39339	0.563136	0.639469	1.47199	1.46307	0.474896	0.456158	0.575061	0.454484	0.831078	0.712245	1.62802	1.43619
evm.TU.contig_37208																									0	0	0	0	0	0	0	0	0	0	0	0	0	0	0	0	0	0
evm.TU.contig_37233																									0	0	0	0	0	0	0	0	0	0	0	0	0	0	0	0	0	0
evm.TU.contig_37237	AT3G10690.1																						DNA GYRASE A	GO:0003677,GO:0003918,GO:0005524,GO:0006259,GO:0006265,GO:0005694,GO:0003916	25.8748	19.6298	23.7056	30.4952	27.7271	12.2913	1.987	0.625707	0.494653	2.43369	1.05327	2.02341	6.16452	5.31997	14.9763	11.8476	12.9386	17.8226
evm.TU.contig_37263																									0	0	0	0	0	0	0	0	0	0	0	0	0	0	0	0	0	0
evm.TU.contig_37271	AT5G60440.1																						AGAMOUS-like 62	GO:0000977,GO:0045944,GO:0003677,GO:0046983,GO:0009911,GO:0009658,GO:0009559,GO:0009960,GO:0009553,GO:2000012,GO:0005829,GO:0043078,GO:0005515,GO:0005634	0	0	0	0	0	0	0	0	0	0	0	0	0	0	0	0	0	0
evm.TU.contig_37284	AT1G75660.1		mobile	mobile																			5\'-3\' exoribonuclease 3	GO:0006139,GO:0004527,GO:0008270,GO:0005634,GO:0004534,GO:0003676	14.3615	12.7709	21.1914	22.644	27.2266	19.7661	5.78183	3.91993	9.17503	9.10004	7.38445	7.69039	17.6748	18.2393	19.271	17.9354	24.9894	25.4106
evm.TU.contig_37289																									0	0	0	0	0	0	0	0	0	0	0	0	0	0	0	0	0	0
evm.TU.contig_37290																									0	0	0	0	0	0	0	0	0	0	0	0	0	0	0	0	0	0
evm.TU.contig_37291																									0	0	0	0	0	0	0	0	0	0	0	0	0	0	0	0	0	0
evm.TU.contig_37306																									0	0	0	0	0	0	0	0	0	0	0	0	0	0	0	0	0	0
evm.TU.contig_37318	AT5G08170.1																						porphyromonas-type peptidyl-arginine deiminase family protein	GO:0004668,GO:0009446,GO:0047632	34.1977	26.1102	44.5542	70.8456	29.732	29.3727	8.80918	9.23544	18.2527	12.818	20.529	17.4216	36.5241	30.8368	20.0558	28.9726	23.5727	21.9577
evm.TU.contig_37328	AT5G51200.1	mobile	mobile	mobile																			Protein of unknown function (DUF3414)	GO:0005643	24.6441	22.5425	35.8624	32.513	46.948	33.6387	3.70773	2.42162	6.46114	7.21133	2.86619	4.58849	30.0796	28.649	49.9499	42.9868	58.9545	56.686
evm.TU.contig_37337																									0	0	0	0	0	0	0	0	0	0	0	0	0	0	0	0	0	0
evm.TU.contig_37345	AT4G26090.1	mobile	mobile	mobile				mobile_root												CDR			NB-ARC domain-containing disease resistance protein	GO:0043531	1.29226	0.721969	0.285391	1.44405	0.410303	4.24052	0.470454	0.197528	0.175676	0.384143	1.30923	1.01804	47.0579	31.1582	4.63692	6.47332	3.06341	1.16718
evm.TU.contig_37387	AT3G57220.1																						Glycosyl transferase family 4 protein	GO:0003975,GO:0006487,GO:0006488,GO:0008963,GO:0016021	17.5226	14.9529	16.244	16.5564	16.8226	17.4465	12.5459	14.4348	16.863	16.1206	15.3369	14.9051	25.4178	21.0092	23.2876	29.5593	27.5258	25.9845
evm.TU.contig_37388																								GO:0003676	11.7999	13.2106	15.4962	15.7714	16.4079	14.4594	8.28478	7.28312	11.8591	10.57	16.4684	12.6549	11.4112	11.5286	13.9597	14.4079	19.1325	19.9613
evm.TU.contig_37389	AT1G54115.1		mobile	mobile		mobile_leaf																	cation calcium exchanger 4	GO:0016021,GO:0055085	12.034	9.18233	3.7228	5.54242	5.75364	3.6606	2.43283	1.64263	4.46865	5.21455	5.06252	4.04254	1.92033	2.39976	5.33706	4.08135	5.78504	6.23652
evm.TU.contig_37399	AT2G14170.1		mobile	mobile																			aldehyde dehydrogenase 6B2	GO:0008152,GO:0016491,GO:0055114,GO:0004491	5.79251	6.38844	9.99265	12.1754	17.4894	13.2908	2.30205	2.14253	3.61043	1.0965	4.27094	3.55543	12.2973	16.3494	7.1628	8.37643	11.8758	12.9163
evm.TU.contig_37400																								GO:0003677,GO:0046983	0	0	0	0	0	0	0	0	0	0	0	0	0	0	0	0	0	0
evm.TU.contig_37401	AT4G15840.1																						BTB/POZ domain-containing protein	GO:0005515	50.7328	56.3542	79.871	77.5247	103.347	85.5176	51.49	31.0957	87.8834	70.5524	56.9243	74.1612	87.1536	84.1861	110.926	109.454	92.7127	85.7462
evm.TU.contig_37405	AT2G13370.1																						chromatin remodeling 5	GO:0005524	14.868	12.6997	22.9162	23.9655	36.9952	35.6756	6.3233	4.84642	9.4992	8.17879	12.2371	12.0943	22.0027	22.9061	19.9662	20.885	33.4566	28.9101
evm.TU.contig_37431																									0	0	0	0	0	0	0	0	0	0	0	0	0	0	0	0	0	0
evm.TU.contig_37452	AT5G55100.2																						SWAP (Suppressor-of-White-APricot)/surp domain-containing protein	GO:0006396,GO:0003723	51.2517	46.4232	74.6148	83.5186	127.822	115.399	55.0245	55.9609	63.5266	37.6014	55.3294	55.8912	124.002	109.228	89.2564	84.9881	114.115	117.406
evm.TU.contig_37453	AT4G20800.1																						FAD-binding Berberine family protein	GO:0016491,GO:0050660,GO:0055114,GO:0003824,GO:0016614	0.0682142	0	0	0	0.29239	2.84412	0	0	0	0	0	0	4.51908	3.96837	3.59593	3.48539	9.13835	3.45497
evm.TU.contig_37454	AT5G08170.1																						porphyromonas-type peptidyl-arginine deiminase family protein	GO:0004668,GO:0009446,GO:0047632,GO:0006596	14.8325	12.1823	21.1258	26.8576	14.1965	13.4855	4.56135	2.7108	6.63363	5.08012	9.27148	9.29414	15.7228	12.1085	7.65664	12.5628	11.9101	9.27466
evm.TU.contig_37459																								GO:0008033,GO:0050660,GO:0002098,GO:0055114,GO:0016491	52.1839	66.5621	71.9948	80.5039	76.3138	42.6618	5.17251	2.53373	9.76483	8.62307	7.99702	11.5222	40.6717	28.9124	34.9874	35.059	30.1566	23.0332
evm.TU.contig_37468																									0	0	0	0	0	0	0	0	0	0	0	0	0	0	0	0	0	0
evm.TU.contig_37477	AT1G64260.1																		CDS				MuDR family transposase	GO:0008270,GO:0003676	0.717415	0.533974	1.50099	1.22686	0.323694	0.0655962	6.41556	8.10331	2.26369	1.78045	2.36085	1.74802	0.476466	0.470703	0.322777	0.113487	0.56204	0.495816
evm.TU.contig_37489	AT5G60440.1																						AGAMOUS-like 62	GO:0003677,GO:0006355,GO:0046983	0	0	0	0	0	0	0	0	0	0	0	0	0	0	0	0	0	0
evm.TU.contig_37496																									0	0	0	0	0	0	0	0	0	0	0	0	0	0	0	0	0	0
evm.TU.contig_37502	AT3G24255.1																						RNA-directed DNA polymerase (reverse transcriptase)-related family protein		0	0	0	0	0	0	0	0	0	0	0	0	0	0	0	0	0	0
evm.TU.contig_37503	AT5G50460.1		mobile	mobile																			secE/sec61-gamma protein transport protein	GO:0006605,GO:0006886,GO:0016020,GO:0015031,GO:0015450	146.601	116.294	166.232	149.512	179.934	268.988	649.998	774.118	661.957	548.797	673.206	692.298	263.159	212.453	317.212	340.657	325.402	322.861
evm.TU.contig_37522																									0	0	0	0	0	0	0	0	0	0	0	0	0	0	0	0	0	0
evm.TU.contig_37526																									0	0	0	0	0	0	0	0	0	0	0	0	0	0	0	0	0	0
evm.TU.contig_37530																									0	0	0	0	0	0	0	0	0	0	0	0	0	0	0	0	0	0
evm.TU.contig_37539	AT1G10900.1		mobile	mobile			mobile_sap																Phosphatidylinositol-4-phosphate 5-kinase family protein	GO:0046488,GO:0016308,GO:0016307,GO:0005524	11.2306	11.8757	16.8924	14.0303	23.0572	23.553	5.2567	4.22782	11.141	7.35924	15.2879	15.4442	18.406	18.4286	15.6402	11.7076	22.3643	19.0744
evm.TU.contig_37565																									0	0	0	0	0	0	0	0	0	0	0	0	0	0	0	0	0	0
evm.TU.contig_37583	AT1G32120.1																								0	0	0	0	0	0	0	0	0	0	0	0	0	0	0	0	0	0
evm.TU.contig_37589																									1.96665	1.58925	2.7921	1.95615	1.20425	0.976161	1.18354	0.869627	3.09368	1.97307	1.0979	1.75763	1.18174	0.7783	0.800559	1.68883	2.09098	4.74327
evm.TU.contig_37590	AT3G14840.2	mobile	mobile	mobile	sap_core												CD20	CDL		CDR			Leucine-rich repeat transmembrane protein kinase	GO:0004672,GO:0006468,GO:0005524	177.748	145.503	18.8218	60.4685	15.4153	11.1471	0.980947	0.480512	0.411525	0.181704	0.337023	0.25898	276.452	254.625	51.8653	98.0989	37.0103	22.1805
evm.TU.contig_37601	AT1G16860.1																						Ubiquitin-specific protease family C19-related protein		36.2047	36.141	65.3997	40.1596	124.453	93.2348	3.43911	2.85655	9.77126	5.87577	10.2643	10.6587	15.5645	19.9116	14.1092	16.3224	14.7407	13.5831
evm.TU.contig_37612																									0	1.49309	2.51823	3.30801	7.69339	0.550256	0.44477	0	0	0	0	0	0.999214	0.877447	4.96397	1.42798	4.24322	7.72418
evm.TU.contig_37634	AT2G25740.1																						ATP-dependent protease La (LON) domain protein		31.0285	27.6959	45.7269	45.282	49.3478	46.372	24.2703	21.0892	53.8054	37.4623	57.0919	57.976	32.2561	33.6227	36.7274	33.0217	53.7374	51.3451
evm.TU.contig_37635	AT3G45900.1		mobile	mobile			mobile_sap						CUS										Ribonuclease P protein subunit P38-related		24.9182	23.2374	24.5757	23.0135	36.8784	31.7735	0.835819	0.837453	4.93227	2.06294	4.01766	3.79142	23.8131	28.4063	33.7672	30.4128	45.4675	48.5708
evm.TU.contig_37642	AT5G48030.1																						gametophytic factor 2	GO:0006457,GO:0051082	12.8705	12.9726	21.9482	19.2641	19.0951	16.6515	3.36483	2.29395	6.46809	3.99026	6.88626	5.90363	11.0923	11.2917	10.5236	9.61516	14.0834	14.9681
evm.TU.contig_37644	AT5G60440.1																						AGAMOUS-like 62	GO:0003677,GO:0046983	0	0	0	0	0	0	0	0	0	0	0	0	0	0	0	0	0	0
evm.TU.contig_37659																									0	0	0	0	0	0	0	0	0	0	0	0	0	0	0	0	0	0
evm.TU.contig_37698	AT2G23620.1																						methyl esterase 1	GO:0009696,GO:0009793,GO:0080031,GO:0016788	17.2554	10.76	4.32089	7.88338	6.21209	148.704	0.381578	0.280371	0.166236	0	0.176983	0	114.728	84.3116	60.5898	171.105	58.448	34.663
evm.TU.contig_37706	AT2G45380.2																								22.514	21.937	34.0232	34.6103	46.925	67.338	26.5627	21.1937	44.9396	28.0016	40.2109	43.6338	34.2309	45.8125	29.183	29.7354	66.5063	57.9081
evm.TU.contig_37714	AT5G08390.1																						Transducin/WD40 repeat-like superfamily protein	GO:0008017,GO:0008352,GO:0005515,GO:0051013	16.9864	15.8288	20.7467	18.5689	18.0793	11.9749	6.98289	5.9436	18.4937	10.3239	15.5847	14.2921	16.7749	16.7766	18.4489	16.426	19.7877	26.0457
evm.TU.contig_37718	AT5G60440.1																						AGAMOUS-like 62	GO:0003677,GO:0046983	0	0	0	0	0	0	0	0	0	0	0	0	0	0	0	0	0	0
evm.TU.contig_37721	AT4G15780.1																						vesicle-associated membrane protein 724	GO:0006810,GO:0016021,GO:0016192	33.5011	31.0908	62.9457	68.3364	59.4583	31.3733	44.1024	51.578	70.7693	65.6455	98.5275	92.675	29.9992	35.8899	29.0856	23.2059	52.5936	42.2234
evm.TU.contig_37750																									0	0	0	0	0	0	0	0	0	0	0	0	0	0	0	0	0.660898	1.66579
evm.TU.contig_37763																									0	0	0	0	0	0	0	0	0	0	0	0	0	0	0	0.348396	0	0
evm.TU.contig_37767	AT1G59760.1																						RNA helicase, ATP-dependent, SK12/DOB1 protein	GO:0005524,GO:0003676	36.1822	32.2635	49.9516	58.5337	84.5479	66.5731	20.5232	15.4476	29.0037	29.5052	30.8788	32.1135	45.3574	52.3386	73.6428	61.874	123.898	123.042
evm.TU.contig_37783																		CDL						GO:0046983	3.84079	1.07996	0.13393	0.234579	0	0	0.094619	0.069523	0	0	0	0	26.2169	20.8132	3.16806	26.328	1.70508	0.252803
evm.TU.contig_37786	AT4G27190.1																						NB-ARC domain-containing disease resistance protein	GO:0005886,GO:0005829	24.0475	21.918	20.6522	28.6314	23.2367	28.1327	0.780756	0.824657	2.38097	2.05698	4.88875	4.43497	28.4665	37.6407	26.8347	22.7692	33.467	34.3542
evm.TU.contig_37791																									0	0	0	0	0	0	0	0	0	0	0	0	0	0	0	0	0	0
evm.TU.contig_37799																									0	0	0	0	0	0	0	0	0	0	0	0	0	0	0	0	0	0
evm.TU.contig_37803																									0	0	0	0	0	0	0	0	0	0	0	0	0	0	0	0	0	0
evm.TU.contig_37804																									0	0	0	0	0	0	0	0	0	0	0	0	0	0	0	0	0	0
evm.TU.contig_37811																									13.1227	16.2788	6.40632	7.21329	7.23665	8.799	11.6381	12.3519	6.19691	8.3151	14.6945	14.4028	8.95746	12.7555	7.54415	6.91953	15.421	16.843
evm.TU.contig_37812																									0	0	0	0	0	0	0	0	0	0	0	0	0	0	0	0	0	0
evm.TU.contig_37821	AT3G20460.1																						Major facilitator superfamily protein	GO:0016021,GO:0022857,GO:0055085,GO:0005215,GO:0016020,GO:0022891	0	0	0	0	0	0.147424	0	0	0	0	0	0	0.0892358	0	0	0.0425091	0	0
evm.TU.contig_37833	AT5G20820.1																	CDL					SAUR-like auxin-responsive protein family	GO:0009733,GO:0050896,GO:0009734,GO:0009536,GO:0005739,GO:0005516	63.9362	40.8055	1.30741	15.2662	2.44354	14.3984	0.73893	0.271471	1.12671	0.791914	0.856824	0.164603	46.3436	75.0751	58.2915	33.4115	98.4984	147.823
evm.TU.contig_37837	AT1G22530.1		mobile	mobile				mobile_root															PATELLIN 2	GO:0006810,GO:0016021	23.7172	26.6445	21.1616	22.3995	47.6145	98.345	40.5968	35.545	76.9399	50.8893	74.0215	76.191	244.94	311.487	176.723	169.234	146.753	113.987
evm.TU.contig_37838	AT5G64840.1		mobile	mobile																			general control non-repressible 5	GO:0005524,GO:0016887	110.724	112.047	49.7674	69.599	68.222	49.3153	1.10385	1.23163	2.45792	1.40208	4.3993	3.67928	6.00074	8.67044	9.20877	8.22565	14.1281	16.7125
evm.TU.contig_37843	AT3G54230.2		mobile	mobile																			suppressor of abi3-5		38.217	35.2411	65.3944	60.135	85.1054	84.5722	13.2839	10.8403	17.7713	12.8926	25.8449	24.7204	78.2182	72.6482	58.5045	55.2933	77.8214	80.8778
evm.TU.contig_37856	AT4G38250.1		mobile	mobile																			Transmembrane amino acid transporter family protein		38.071	30.5565	30.0003	38.4709	23.2022	61.5735	24.4117	22.734	28.7723	26.9058	18.1688	18.9695	62.5664	54.5063	48.481	62.4783	53.359	34.8868
evm.TU.contig_37860																									0	0	0	0	0.520518	0	0	0	0.222866	0	0	0	0.957732	0.252306	0	0	0.813414	0.683401
evm.TU.contig_37870																									0.712949	0.840195	0.354267	0.413665	2.29196	0.928927	0	0	0	0	0	0	0.749709	1.48128	1.2697	0.803558	0.795921	1.67176
evm.TU.contig_37877																									0	0	0	0	0	0	0	0	0	0	0	0	0	0	0	0	0	0
evm.TU.contig_37879																									0	0	0	0	0	0	0	0	0	0	0	0	0	0	0	0	0	0
evm.TU.contig_37885	AT2G13620.1																						cation/hydrogen exchanger 15	GO:0016021,GO:0006812,GO:0055085,GO:0015299	3.40481	1.94289	0.356182	1.14373	0.384058	0.311316	0	0.0924468	0.438504	0.089893	0	0	4.99367	9.30805	3.8297	3.63556	0.533482	0.504239
evm.TU.contig_37886																									0	0.120832	1.01897	1.04109	0.366241	0.222655	0	0	0	0	0	0	0.134774	0	0	0.770422	0.953874	0.240423
evm.TU.contig_37896	AT2G02103.1																								0	0	0	0	0	0	0	0	0	0	0	0	0	0	0	0	0	0
evm.TU.contig_37900																									0	0	0	0	0	0	0	0	0	0	0	0	0	0	0	0	0	0
evm.TU.contig_37906	AT5G60440.1																						AGAMOUS-like 62	GO:0003677,GO:0046983	0	0	0	0	0	0	0	0	0	0	0	0	0	0	0	0	0	0
evm.TU.contig_37912																									0	0	0	0	0	0	0	0	0	0	0	0	0	0	0	0	0	0
evm.TU.contig_37916																									0	0	0	0	0	0	0	0	0	0	0	0	0	0	0	0	0	0
evm.TU.contig_37917	AT3G21215.1																						RNA-binding (RRM/RBD/RNP motifs) family protein	GO:0003676	68.4911	66.304	95.1893	108.713	141.164	131.067	51.4044	47.2467	83.7987	59.7634	58.1103	51.7132	108.172	123.402	134.969	126.195	151.947	158.509
evm.TU.contig_37918	AT3G58560.1		mobile	mobile																			DNAse I-like superfamily protein		102.918	105.041	136.375	143.535	112.872	129.039	94.5783	88.6524	152.106	108.938	171.369	147.28	114.182	111.166	126.453	139.056	109.157	88.561
evm.TU.contig_37937																									0	0	0	0	0	0	0	0	0	0	0	0	0	0	0	0	0	0
evm.TU.contig_37941																									0	0	0	0	0	0	0	0	0	0	0	0	0	0	0	0	0	0
evm.TU.contig_37981	AT3G08850.1		mobile	mobile																			HEAT repeat ;WD domain, G-beta repeat protein protein	GO:0031931,GO:0005488,GO:0031929,GO:0005515	32.8239	34.3498	48.9309	54.4687	49.7121	53.3167	34.1078	24.384	62.8504	45.2802	43.3977	48.4618	52.1196	52.5121	67.5759	73.2511	57.1644	67.1154
evm.TU.contig_37989																									0	0	0.411835	0	0	0	0	0	0	0	0	0	0	0	0	0.311379	0	0
evm.TU.contig_37994																									0	0.118093	0.248968	0.145356	0	0.652823	0	0	0	0	0	0	0	0	0	0	0.55935	0
evm.TU.contig_38004																									0.267356	0.252058	0	0.310249	0	0	0	0	0	0	0	0	0.562281	0	0.380911	2.0089	0.795921	1.00306
evm.TU.contig_38010	AT1G47710.1	mobile	mobile	mobile				mobile_root															Serine protease inhibitor (SERPIN) family protein	GO:0005615,GO:0006281,GO:0005634,GO:0005515,GO:0004869,GO:0005737,GO:0048046,GO:0005829,GO:0006974	17.1923	16.0924	12.4928	14.0154	24.0358	28.0474	139.571	129.637	147.846	134.958	330.381	312.333	18.4675	22.8745	31.0789	29.4479	54.2084	45.8908
evm.TU.contig_38023	AT5G62000.2	mobile	mobile	mobile		mobile_leaf																	auxin response factor 2	GO:0005515,GO:0005634,GO:0003677,GO:0006355,GO:0009725	50.1001	41.5418	123.124	106.382	230.2	176.508	38.8518	31.9715	34.8321	29.4521	47.7061	42.5659	78.7993	70.4252	140.517	139.873	128.322	121.463
evm.TU.contig_38036	AT1G20930.1																						cyclin-dependent kinase B2;2	GO:0005524,GO:0004672,GO:0006468	25.0148	16.0538	10.1836	15.2135	17.4397	13.3512	5.92487	4.04245	5.16238	4.83788	7.85162	5.84491	35.6538	21.0813	28.1251	31.2511	31.4027	35.0523
evm.TU.contig_38046																									0	0	0	0	0	0	0	0	0	0	0	0	0	0	0	0	0	0
evm.TU.contig_38047	AT5G19420.1																						Regulator of chromosome condensation (RCC1) family with FYVE zinc finger domain		3.05772	2.55764	2.78745	2.48113	2.06944	0.75886	0.161417	0.0474415	0.450059	0.392113	0.509103	0.287656	4.98021	6.27336	7.53369	5.94254	6.9127	7.67665
evm.TU.contig_38049	AT4G29010.1		mobile	mobile																			Enoyl-CoA hydratase/isomerase family	GO:0016491,GO:0055114,GO:0003824,GO:0005777,GO:0006635,GO:0003857,GO:0006631,GO:0008152	26.3169	28.9673	35.0488	36.1585	46.6196	145.279	13.4593	11.0955	11.4003	9.68327	19.6633	21.1439	71.5725	48.2943	41.7769	38.7958	69.1489	64.967
evm.TU.contig_38072	AT3G26210.1	mobile	mobile	mobile																			cytochrome P450, family 71, subfamily B, polypeptide 23	GO:0005506,GO:0016705,GO:0020037,GO:0055114	0	0	0.0843348	0.0492375	0.242494	279.147	0	0.0437781	0.0519133	0.0425688	0	0.0530887	0.669268	0.58771	0.846324	1.02022	3.59998	3.66133
evm.TU.contig_38087	AT3G21200.1	mobile	mobile	mobile																			proton gradient regulation 7	GO:0048037,GO:0009570,GO:0009507,GO:0005515,GO:0043495,GO:0009791,GO:0009534,GO:0033014,GO:0043234,GO:0070455,GO:0009767	73.656	69.18	109.041	101.57	137.94	76.8716	3.89561	3.79264	8.74026	3.9662	9.84738	7.63648	16.9202	20.4621	21.245	20.8454	16.7243	14.3114
evm.TU.contig_38091																									0	0	0	0	0	0	0	0	0	0	0	0	0	0	0	0	0	0
evm.TU.contig_38097	AT4G29750.1																						CRS1 / YhbY (CRM) domain-containing protein	GO:0003723	100.737	86.8044	90.6037	87.1715	57.1636	29.1894	5.60747	4.89758	16.7777	9.37338	16.2921	14.8008	17.51	23.3773	19.1079	16.0785	28.711	27.5613
evm.TU.contig_38098	AT2G03310.1																								165.761	139.355	178.374	297.108	48.574	18.7087	0	0.217868	0.387531	0	0.275057	0.396305	0.555119	0.438723	1.20339	0.158664	0.314313	0.198056
evm.TU.contig_38112																									21.4998	22.3511	32.0761	29.2192	38.3794	32.6931	37.4241	42.7386	46.693	32.2759	46.6304	47.5529	52.9002	39.8278	35.7992	30.0978	50.5469	49.8962
evm.TU.contig_38118	AT5G51050.1																						Mitochondrial substrate carrier family protein	GO:0055085	31.6996	33.2691	26.4933	24.193	26.4914	23.8983	33.9546	32.354	30.2121	23.3166	40.1789	41.2662	20.845	21.4213	22.8861	23.4979	21.6211	16.1885
evm.TU.contig_38122.1	AT5G60440.1																						AGAMOUS-like 62	GO:0003677,GO:0046983	0	0	0	0	0	0	0	0	0	0	0	0	0	0	0	0	0	0
evm.TU.contig_38122.2																									0	0	0	0	0	0	0	0	0	0	0	0	0	0	0	0	0	0
evm.TU.contig_38133																									33.1521	32.9917	45.1493	38.4709	51.753	46.928	10.345	10.1349	30.7968	17.2461	33.5875	29.9578	35.507	30.6131	39.3608	36.9042	50.2609	35.7014
evm.TU.contig_38141	AT5G42905.1																						Polynucleotidyl transferase, ribonuclease H-like superfamily protein	GO:0003676	0	0	0	0	0	0	0	0	0	0	0	0	0.355729	0	0.240984	0	0.503542	0.317293
evm.TU.contig_38143																									1.89441	4.01853	2.51023	5.49584	1.35335	1.37127	0.221679	0.162882	0	0	0	0	0.996041	0.655996	1.79935	1.89793	2.34986	3.25755
evm.TU.contig_38146	AT3G05860.2																						MADS-box transcription factor family protein	GO:0003677,GO:0046983	0	0	0	0	0	0	0	0	0	0	0	0	0	0	0	0	0	0
evm.TU.contig_38155.1	AT5G60440.1																						AGAMOUS-like 62	GO:0000977,GO:0045944,GO:0003677,GO:0046983	0	0	0	0	0	0	0	0	0	0	0	0	0	0	0	0	0	0
evm.TU.contig_38155.2																								GO:0046983,GO:0003677	0	0	0	0	0	0	0	0	0	0	0	0	0	0	0	0	0	0
evm.TU.contig_38156																									0	0	0	0	0	0	0	0	0	0	0	0	0	0	0	0	0	0
evm.TU.contig_38165	AT2G20825.1																						Developmental regulator, ULTRAPETALA		0	0	0	0	0	0	0	0	0	0	0	0	0	0	0	0	0	0
evm.TU.contig_38167	AT1G08720.1	mobile	mobile	mobile																			Protein kinase superfamily protein	GO:0005524,GO:0004672,GO:0006468	3.42678	3.53124	5.54393	5.45621	3.64363	1.10757	1.11905	1.72671	2.34009	0.959435	2.17996	3.19077	5.6147	5.96073	3.74685	3.71259	5.33803	6.72723
evm.TU.contig_38170	AT5G12420.1																						O-acyltransferase (WSD1-like) family protein	GO:0004144,GO:0045017	2.61727	1.92775	3.41389	4.41339	17.2952	9.30684	267.486	264.557	269.838	288.43	302.678	369.329	4.42935	9.00646	4.48635	2.76554	6.93943	4.14256
evm.TU.contig_38177																								GO:0003677	0	0	0	0	0	0	0	0	0	0	0	0	0	0	0	0	0	0
evm.TU.contig_38183	AT5G08130.5																						basic helix-loop-helix (bHLH) DNA-binding superfamily protein	GO:0046983	12.432	16.8485	15.4438	22.5415	16.6525	10.1239	8.18307	8.81856	13.7846	7.40564	16.7	21.3881	10.2133	18.2961	12.1772	11.6767	14.4572	14.5757
evm.TU.contig_38191	AT3G16060.1	mobile	mobile	mobile																			ATP binding microtubule motor family protein	GO:0003777,GO:0005524,GO:0007018,GO:0008017	1.32608	2.85762	1.88267	0.32975	1.08268	0.658211	0.266015	0.195459	1.1589	0.380119	0.123383	0	7.47031	12.8575	5.80291	5.83613	6.34463	6.21895
evm.TU.contig_38204	AT5G10270.1																						cyclin-dependent kinase C;1	GO:0005524,GO:0004672,GO:0006468	7.95176	7.97233	15.3332	14.9775	18.9921	14.7935	3.74976	3.00011	6.7522	4.46515	5.25628	5.16025	14.5083	15.3705	16.1483	15.1156	21.7734	19.3693
evm.TU.contig_38211																									0	0	0	0	0	0	0.201818	0.296578	0	0	0	0	0	0	0	0.215985	0.213932	0
evm.TU.contig_38216																									0	0	0	0	0	0	0	0	0	0	0	0	0	0	0	0	0	0
evm.TU.contig_38225	AT1G74260.1		mobile	mobile																			purine biosynthesis 4	GO:0009570,GO:0005524,GO:0009507,GO:0005739,GO:0055046,GO:0006189,GO:0009555,GO:0004642	92.1713	81.4371	149.025	139.094	208.821	137.957	22.4926	19.5148	32.3865	35.6361	30.5313	26.4392	75.9402	86.8672	134.543	129.062	134.975	142.43
evm.TU.contig_38230																									0	0	0	0	0	0	0	0	0	0	0	0	0	0	0	0	0	0
evm.TU.contig_38240																									0	0	0	0	0	0	0	0	0	0	0	0	0	0	0	0	0	0
evm.TU.contig_38244	AT4G09580.1																						SNARE associated Golgi protein family		40.5059	30.005	54.9912	60.0146	53.2235	70.0546	26.6619	23.8815	44.9127	31.3857	37.2167	35.5219	45.0663	43.8324	55.9067	66.3067	41.1824	39.0098
evm.TU.contig_38250	AT3G03380.1	mobile	mobile	mobile			mobile_sap																DegP protease 7	GO:0005515	5.97927	3.74643	5.83151	8.01596	11.6207	11.0327	3.6505	2.03086	11.9504	8.12259	3.72498	4.50735	12.9656	13.6833	12.1169	13.4505	21.6147	19.0191
evm.TU.contig_38256																									0	0	0	0	0	0	0	0	0	0	0	0	0	0	0	0	0	0
evm.TU.contig_38263																									3.50198	3.63177	6.26453	6.09574	2.00143	1.21676	0	0	0	0	0.456168	0.876338	2.57778	2.42534	3.49258	4.21019	2.60636	3.28466
evm.TU.contig_38275																									0	0	0	0	0	0	0	0	0	0	0	0	0	0	0	0	0	0
evm.TU.contig_38276	AT5G59190.1																						subtilase family protein	GO:0004252,GO:0006508	1.20347	1.3915	0.0451326	0.0790498	0.0973298	0.512819	0.0318853	0.0702849	0.250037	0.0455622	0.236624	0.113644	0.764087	2.73631	0.129405	1.39907	0.405593	0.553742
evm.TU.contig_38280	AT1G52890.1		mobile	mobile																			NAC domain containing protein 19	GO:0003677,GO:0006355	0	0	0	0	0	0	0	0	0	0	0	0	0	0	0	0	0	0
evm.TU.contig_38285	AT5G48670.1																						AGAMOUS-like 80	GO:0003677,GO:0000987,GO:0046983,GO:0045944,GO:0000982	0	0	0	0	0	0	0	0	0	0	0	0	0	0	0	0	0	0
evm.TU.contig_38303																									0	0	0	0	0	0	0	0	0	0	0	0	0	0	0	0	0	0
evm.TU.contig_38308																									0	0	0	0	0	0	0	0	0	0	0	0	0	0	0	0	0	0
evm.TU.contig_38313																									0	0	0	0	0	0	0	0	0	0	0	0	0	0	0	0	0	0
evm.TU.contig_38314																									30.7841	29.5809	77.6603	51.5235	71.8966	76.1057	11.2225	7.32971	21.7294	16.6302	16.9651	14.8143	118.591	188.189	122.3	96.9723	100.457	98.2816
evm.TU.contig_38326																									0	0	0	0	0	0	0	0	0	0	0	0	0	0	0	0	0	0
evm.TU.contig_38329	AT4G36590.1																						MADS-box transcription factor family protein	GO:0003677,GO:0046983	0	0	0	0	0	0	0	0	0	0	0	0	0	0	0	0	0	0
evm.TU.contig_38346																									0	0	0	0	0	0	0	0.112518	0.133426	0.218818	0.284105	0	0.114676	0.151052	0.155372	0	0.162326	0.204571
evm.TU.contig_38368	AT5G55820.1																								0.279372	0	0	1.94516	0	0.970676	0	0	0.341811	0.560569	0	0	2.05643	1.93482	3.98031	6.71739	5.406	6.8129
evm.TU.contig_38369																									0	0	0	0.503985	0.310265	0	0	0	0	0	0	0.271703	0	0.601568	0	0.326336	0.646468	0.407355
evm.TU.contig_38375																									0	0	0	0	0.315781	0	0	0	0	0	0	0	0	0	0	0.664275	0	0
evm.TU.contig_38386	AT2G28940.1																						Protein kinase superfamily protein	GO:0004672,GO:0005524,GO:0006468	12.5687	12.3647	32.7658	24.0971	21.4714	38.2902	9.46398	6.20206	10.6976	7.30998	6.64368	7.74901	52.4837	34.6921	28.8069	31.0695	29.554	25.115
evm.TU.contig_38388																									0	0	0	0	0	0	0	0	0	0	0	0	0	0	0.190455	0	0	0
evm.TU.contig_38404.1																									0	0	0	0	0	0	0	0	0	0	0	0	0	0	0	0	0	0
evm.TU.contig_38404.2																									0	0	0	0	0	0	0	0	0	0	0	0	0	0	0	0	0	0
evm.TU.contig_38405.1	AT1G50920.1	mobile	mobile	mobile																			Nucleolar GTP-binding protein	GO:0005730,GO:0005525,GO:0016020	6.86976	6.85276	12.8616	13.4237	15.1347	13.7054	5.60125	3.97843	9.43545	8.93762	11.4888	11.1464	11.7914	13.0147	11.8082	9.72435	18.0104	15.3811
evm.TU.contig_38405.2	AT1G50920.1	mobile	mobile	mobile																			Nucleolar GTP-binding protein	GO:0005730,GO:0005525	0.532259	0.430118	0.453396	0.264708	0.869122	0.924666	0.640632	0.392263	0.744249	0.839138	0.396183	0.856238	0.879532	0.631923	0.43333	0.91414	0.452726	1.42637
evm.TU.contig_38408																									1.70011	0	0	0	0	0	0	0	0	0	0	0	0	0	0	0	0	0
evm.TU.contig_38429																									0	0	0	0	0	0	0	0	0	0	0	0	0	0	0	0	0	0
evm.TU.contig_38432	AT5G08030.1																						PLC-like phosphodiesterases superfamily protein	GO:0006629,GO:0008081	0.947203	1.3801	1.62595	3.04769	0.615158	0.747967	0	0.0444225	0.368742	0.0863906	0.112166	0.10774	5.74988	6.97741	3.37378	2.19987	2.17896	2.5845
evm.TU.contig_38439																									0	0	0	0	0	0	0	0	0	0	0	0	0	0	0	0	0	0
evm.TU.contig_38441	AT1G09630.1																						RAB GTPase 11C	GO:0003924,GO:0005525	257.08	222.196	212.058	269.996	159.757	227.232	871.38	768.376	974.584	740.8	570.028	620.314	255.122	247.132	348.665	356.897	380.87	362.961
evm.TU.contig_38456																								GO:0003676,GO:0003723	65.861	63.8198	112.7	130.876	123.062	81.0004	20.7868	17.8343	30.0055	27.6874	33.8313	34.123	39.8638	46.7792	68.5762	64.2073	80.8817	81.9771
evm.TU.contig_38461																									0	0	0	0	0	0	0	0	0	0	0	0	0	0	0	0	0	0
evm.TU.contig_38470	AT1G30720.1																						FAD-binding Berberine family protein	GO:0016491,GO:0050660,GO:0055114,GO:0016614,GO:0003824	0	0	0	0	0	0	0	0	0	0	0	0	0	0	0.0820017	0	0	0
evm.TU.contig_38472																									0.502305	0	0.998388	0.291446	0.358842	0.436314	0	0	0.614569	0	0	0	0	0	1.4313	1.13229	1.86921	2.8268
evm.TU.contig_38479	AT1G79150.1																						binding		36.3311	32.3256	64.0883	63.5033	129.773	78.5007	33.7984	25.5368	69.4548	37.361	55.9025	48.5827	68.529	83.9764	56.6149	60.7402	115.256	124.805
evm.TU.contig_38482.1	AT3G60160.1																						multidrug resistance-associated protein 9	GO:0005524,GO:0016887,GO:0006810,GO:0016021,GO:0055085,GO:0042626	17.663	17.5234	16.5274	19.803	21.4317	9.06389	0.915788	0.280371	0	0.0545252	0.283173	0.272	16.5735	17.0129	18.9706	17.1514	32.925	36.9059
evm.TU.contig_38482.2	AT3G60160.1																						multidrug resistance-associated protein 9	GO:0005524,GO:0006810,GO:0016021,GO:0042626,GO:0055085,GO:0016887	26.7289	25.3949	24.2983	26.2083	31.0847	12.2386	0.872861	0.855133	0	0	0	0.5185	25.9282	27.2648	30.9966	24.2876	50.8892	51.3064
evm.TU.contig_38515	AT3G19760.1		mobile	mobile																			eukaryotic initiation factor 4A-III	GO:0003676,GO:0005524	361.768	313.68	333.544	360.912	454.139	430.467	163.174	135.058	247.551	229.737	254.429	244.39	288.955	317.177	344.995	305.601	454.553	419.94
evm.TU.contig_38518																									0	0	0	0	0	0	0	0	0	0	0	0	0	0	0	0	0	0
evm.TU.contig_38519	AT3G06670.2		mobile	mobile																			binding	GO:0005488	25.7147	24.7369	43.958	39.0277	46.183	46.2642	4.22648	4.11814	13.2092	8.14004	10.5687	8.51431	38.3935	40.6933	27.3143	26.7458	39.5426	40.7505
evm.TU.contig_38520																									0	0	0	0	0	0	0	0	0	0	0	0	0	0	0	0	0	0
evm.TU.contig_38535																									2.21014	1.3023	2.74557	2.88532	3.94726	3.35962	7.37082	6.55602	8.45033	6.92925	7.19732	5.185	8.71536	7.65328	9.8402	6.64275	7.81329	13.9926
evm.TU.contig_38539	AT3G62870.1		mobile	mobile			mobile_sap																Ribosomal protein L7Ae/L30e/S12e/Gadd45 family protein	GO:0009507,GO:0009506,GO:0022626,GO:0030529,GO:0016020,GO:0005829,GO:0042254,GO:0022625,GO:0005774,GO:0005730	115.052	118.039	166.586	156.388	190.59	158.467	139.795	119.516	96.1838	69.4729	221.861	220.286	117.064	121.456	230.365	217.486	250.385	260.074
evm.TU.contig_38542																									0	0	0	0	0	0	0	0	0	0	0	0	0	0	0	0	0	0
evm.TU.contig_38550	AT5G14360.1																						Ubiquitin-like superfamily protein	GO:0005515,GO:0009409,GO:0005634,GO:0009408,GO:0071629,GO:0009651,GO:0005739,GO:0051087,GO:0005829,GO:0010228,GO:0005886	4.68836	3.67514	2.40819	4.03455	4.21488	1.73879	0.147942	0	0	0.0528502	0	0.065911	16.6183	18.8251	15.1606	16.387	35.4421	44.3693
evm.TU.contig_38552	AT5G60440.1																						AGAMOUS-like 62	GO:0003677,GO:0046983	0	0	0	0	0	0	0	0	0	0	0	0	0	0	0	0	0	0
evm.TU.contig_38558	AT1G07530.1																						SCARECROW-like 14		10.2614	3.49189	1.68958	7.53917	1.99532	5.06316	0	0	0	0	0	0	9.96041	4.121	2.07617	2.7374	3.88631	2.0502
evm.TU.contig_38568																									0	0	0	0	0	0	0	0	0	0	0	0	0	0	0	0	0	0
evm.TU.contig_38569	AT4G17615.1																						calcineurin B-like protein 1	GO:0005509	27.8067	31.0007	38.2054	36.0899	27.5408	32.7364	36.772	31.197	34.6161	22.3181	26.7965	27.0903	39.0062	41.3576	35.9247	31.077	47.579	43.1478
evm.TU.contig_38580																									53.5534	28.851	38.0155	44.3895	76.5162	33.227	0	0	14.0405	7.67548	14.9483	4.78615	68.3821	42.3874	54.4996	51.7368	45.5512	50.23
evm.TU.contig_38581																									99.1396	87.4948	127.8	169.076	135.313	103.998	203.705	224.84	301.887	333.028	376.278	381.246	114.91	136.882	129.515	121.378	162.185	168.149
evm.TU.contig_38604	AT5G60440.1																						AGAMOUS-like 62	GO:0003677,GO:0046983	0	0	0	0	0	0	0	0	0	0	0	0	0	0	0	0	0	0
evm.TU.contig_38612	AT1G80600.1		mobile	mobile																			HOPW1-1-interacting 1	GO:0003824,GO:0008483,GO:0030170	67.4798	63.8405	88.0918	78.4424	125.473	107.222	15.5175	11.1592	22.8698	23.8248	24.1952	21.9167	55.63	69.0424	99.3232	84.4477	99.7441	118.425
evm.TU.contig_38615																									0	0	0	0	0	0	0	0	0	0	0	0	0	0	0	0	0	0
evm.TU.contig_38626																									140.74	111.457	3.72983	126.301	6.7029	1.63	1.31753	1.93615	1.14797	0	0	0	22.6928	24.6927	0	0	16.7594	0
evm.TU.contig_38637.1																									0	0	0	0	0	0	0	0	0	0	0	0	0	0	0	0	0	0
evm.TU.contig_38637.2																									0	0	0	0	0	0	0	0	0	0	0	0	0	0	0	0	0	0
evm.TU.contig_38638	AT5G61030.1	mobile	mobile	mobile																			glycine-rich RNA-binding protein 3	GO:0003676	0	0.32333	0	0.530633	0.163335	0.198598	0	0.117949	0.139868	0	0.14891	0.143034	0.120212	0.158344	0	0	0.170162	0
evm.TU.contig_38643	AT1G50200.1		mobile	mobile			mobile_sap																Alanyl-tRNA synthetase	GO:0000166,GO:0004813,GO:0005524,GO:0006419,GO:0016876,GO:0003676,GO:0005737,GO:0043039	26.8949	22.5617	28.2557	31.9105	33.1727	29.7503	22.7368	19.2547	15.2442	14.5377	14.8713	15.3146	20.5475	18.6264	25.0241	30.5193	24.1016	22.24
evm.TU.contig_38650	AT1G21280.1																								0	0	0	0	0	0	0	0	0	0	0	0	0	0	0	0	0	0
evm.TU.contig_38668																									0	0	0	0	0	0	0	0	0	0	0	0	0	0	0	0	0	0
evm.TU.contig_38684	AT4G02590.1		mobile	mobile																			basic helix-loop-helix (bHLH) DNA-binding superfamily protein	GO:0046983	53.5421	44.1169	66.3309	82.4741	88.5515	198.137	7.31246	7.18917	19.9218	13.6132	17.7704	17.4363	30.0024	39.0114	48.9049	33.5077	42.6874	45.8166
evm.TU.contig_38685																									359.573	348.616	446.049	479.406	404.443	372.142	365.259	393.361	491.419	401.683	468.379	553.598	277.551	286.115	461.43	532.697	413.756	370.745
evm.TU.contig_38694																									0	0	0	0	0	0	0	0	0	0	0	0	0	0	0	0	0	0
evm.TU.contig_38697	AT1G79040.1		mobile	mobile																			photosystem II subunit R	GO:0009523,GO:0009654,GO:0015979,GO:0042651	1313.84	1299.15	1351.14	1565.32	931.938	406.789	10.6777	13.1695	18.8286	13.5928	22.1684	22.0866	1.42788	0.752325	0.429912	0.544157	3.36866	2.37739
evm.TU.contig_38700																									0	0	0	0	0	0	0	0	0	0	0	0	0	0	0	0	0	0
evm.TU.contig_38705																									10.656	23.4414	49.4202	47.4016	134.489	95.6463	7.48166	5.49728	2.17294	14.2545	2.31342	22.2214	0	0	0	0	0	0
evm.TU.contig_38707																									0	0	0	0	0	0	0	0	0	0	0	0	0	0	0	0	0	0
evm.TU.contig_38712.1	AT3G56460.1		mobile	mobile																			GroES-like zinc-binding alcohol dehydrogenase family protein	GO:0055114	66.1601	55.4441	73.3424	60.7171	87.9382	82.1333	14.9778	19.7796	33.5074	28.199	33.4206	37.5123	52.2922	90.0426	65.3047	67.5828	63.0785	50.022
evm.TU.contig_38712.2																									59.5753	55.0061	66.0567	62.8485	86.1754	73.1323	15.5559	19.304	30.12	27.1681	29.8226	33.8822	54.8809	74.3354	62.4317	67.7018	58.6302	54.9546
evm.TU.contig_38719																									0	0	2.51289	2.93422	1.20425	0.73212	0	0	0	0	0	0	0.886308	0	0.600419	0	0.627293	0.790545
evm.TU.contig_38721																									0	0	0	0	0	0	0	0	0	0	0	0	0	0	0	0	0	0
evm.TU.contig_38732	AT4G39870.1																						TLD-domain containing nucleolar protein		40.923	35.3999	57.3613	58.5166	54.4242	47.9122	20.3713	16.6891	30.9432	26.93	36.4301	37.662	33.8961	48.4091	35.8116	28.1553	37.2413	41.5486
evm.TU.contig_38753																									0	0	0	0	0	0	0	0	0	0	0	0	0	0	0	0	0	0
evm.TU.contig_38760	AT5G48670.1																						AGAMOUS-like 80	GO:0000982,GO:0000987,GO:0045944,GO:0003677,GO:0046983,GO:0005634,GO:0005515,GO:0009793,GO:0043078,GO:0043565,GO:0090406	0	0	0	0	0	0	0	0	0	0	0	0.0853497	0	0	0	0	0	0
evm.TU.contig_38767	AT2G34440.1																						AGAMOUS-like 29	GO:0003677,GO:0046983	0	0	0	0	0	0	0	0	0	0	0	0	0	0	0	0	0	0
evm.TU.contig_38771																									1.31357	1.76917	2.61088	2.39536	5.63044	0.978002	0	0.193615	0.459188	0.376533	0	0	1.97329	2.59923	3.20828	2.82004	2.23459	3.52016
evm.TU.contig_38781	AT1G28240.1																						Protein of unknown function (DUF616)		7.37902	7.15846	3.96779	8.10784	5.6535	5.51163	4.65526	3.08951	6.2805	4.36319	6.2222	5.44146	8.32177	10.5171	3.65675	5.35706	4.98777	3.27665
evm.TU.contig_38785	AT3G04750.1																						Tetratricopeptide repeat (TPR)-like superfamily protein	GO:0005515	5.68629	5.71496	12.6882	8.90184	6.89813	2.51622	1.3559	0.830226	1.57521	1.07639	1.53729	1.94647	3.44102	4.16101	6.49644	5.96558	5.82902	4.42773
evm.TU.contig_38802	AT5G60440.1																						AGAMOUS-like 62	GO:0003677,GO:0046983	0	0	0	0	0	0	0	0	0	0	0	0	0	0	0	0	0	0
evm.TU.contig_38803	AT1G03160.1																		CDS				FZO-like	GO:0003824,GO:0009707,GO:0005525,GO:0034051,GO:0009507,GO:0031969,GO:0010027,GO:0010228,GO:1902478	79.5785	73.949	80.5539	76.1755	62.943	42.8159	16.2667	14.6891	3.24547	5.45731	6.07957	6.04975	3.98988	3.6742	4.40118	4.49092	5.84768	5.10198
evm.TU.contig_38821	AT4G22350.2																						Ubiquitin C-terminal hydrolases superfamily protein	GO:0016579,GO:0036459,GO:0003676,GO:0008270,GO:0005829,GO:0006397,GO:0000245	26.7214	24.1757	44.7759	41.3678	50.506	47.7748	11.3577	9.64343	17.9595	12.2022	18.8084	18.9658	30.8713	31.8672	24.84	26.3809	44.7691	38.9996
evm.TU.contig_38846																									0	0.244182	0.514794	0.601108	0.370056	0	0	0	0	0	0	0	0.817065	0.717495	0.738015	0	0	0.971711
evm.TU.contig_38868																									0.196554	0	0	0	0.280833	0	0	0	0	0	0	0	0.620065	0.816754	0	0.886138	0.877715	0.737425
evm.TU.contig_38870																									0	0	0	0	0	0	0	0	0	0	0	0	0	0	0	0	0	0
evm.TU.contig_38871	AT1G50410.1																						SNF2 domain-containing protein / helicase domain-containing protein / zinc finger protein-related	GO:0005524	20.0708	19.1147	26.5953	30.2497	33.3396	28.7731	12.8888	10.0596	25.3052	18.6629	24.7094	22.8667	24.28	24.1276	21.8535	24.3994	29.3897	28.3143
evm.TU.contig_38884.1																									0	0	0	0	0	0	0	0	0	0	0	0	0	0	0	0	0	0
evm.TU.contig_38884.2	AT5G60440.1																						AGAMOUS-like 62	GO:0003677,GO:0046983	0	0	0	0	0	0	0	0	0	0	0	0	0	0	0	0	0	0
evm.TU.contig_38885	AT1G32750.1																						HAC13 protein (HAC13)	GO:0003676,GO:0008270,GO:0005515	48.0862	45.556	68.0693	73.2217	88.8134	84.7602	33.9263	21.5397	72.6091	48.2433	59.276	63.6874	59.692	68.8796	58.15	61.3358	76.1156	78.7636
evm.TU.contig_38901																									0	0	0	0	0	0	0	0	0	0	0	0	0	0	0	0	0	0
evm.TU.contig_38910	AT5G35170.1																						adenylate kinase family protein	GO:0005524,GO:0006139,GO:0019205,GO:0004017,GO:0016776	275.24	259.491	347.091	281.374	443.379	223.007	5.41309	4.3751	9.43293	6.57473	7.53208	10.6112	27.9702	25.6296	30.7563	28.3862	64.266	64.3589
evm.TU.contig_38922																									3.03894	5.73013	2.74557	2.56473	2.36836	0.959891	0	0	0	0	0	0	0.290512	0	0	0	0	0
evm.TU.contig_38931	AT1G69360.1																		CDS				Plant protein of unknown function (DUF863)		12.3524	11.2699	12.4078	15.9987	8.72953	8.99898	20.2175	23.0776	14.1381	11.7797	14.7061	13.6272	13.6876	15.9689	8.40202	11.6967	15.6582	16.0457
evm.TU.contig_38936														CUR											1.15647	0	0.328373	12.2698	1.41629	9.47135	0.23199	0	0.404268	0	0	0.620133	56.4616	56.9801	422.743	316.303	244.686	215.701
evm.TU.contig_38964	AT5G64560.1																						magnesium transporter 9		25.1217	30.2431	25.0942	30.6471	24.6653	34.9142	22.2512	27.7807	38.9328	32.0541	53.7002	49.0023	34.9518	38.7224	38.1779	53.0473	30.6821	21.9919
evm.TU.contig_38966	AT5G50100.1	mobile	mobile	mobile		mobile_leaf												CDL					Putative thiol-disulphide oxidoreductase DCC		66.4791	69.6263	26.243	21.622	4.8043	4.28736	4.89495	3.34202	3.81208	3.21875	9.40295	9.6109	5.54712	5.59753	3.56005	3.84781	7.30104	5.9026
evm.TU.contig_38982																									0.119252	0	0	0	0	0	0	0	0	0	0	0	0	0.165179	0.169903	0.716844	0.177508	0.223703
evm.TU.contig_38992	AT4G17890.1																						ARF-GAP domain 8	GO:0005096	123.19	118.273	113.816	139.457	179.78	209.431	127.491	122.051	220.784	175.751	124.644	103.7	207.188	204.03	279.104	302.321	317.952	301.054
evm.TU.contig_38998	AT2G14520.1																						CBS domain-containing protein with a domain of unknown function (DUF21)		0.830649	0.574289	0.385235	0.642609	0.71209	0.192406	0.155521	0.0571358	0	0.138894	0.1082	0.0346436	0.465855	0.23011	0.552279	0.540925	0.741855	0.72716
evm.TU.contig_38999																									0	0	0	0	0	0	0	0	0	1.99562	0	0	0	0	0	0	0	0
evm.TU.contig_39002																									1.2432	0.586036	0.411835	1.20222	2.96045	1.43984	0	0	0	0	0	0	2.17884	2.00899	0.295206	0.311379	3.39261	1.16605
evm.TU.contig_39004																									0.341774	0.322219	0	0	0.244161	0	0	0	0	0	0	0	0	0.2367	0	0	0	0
evm.TU.contig_39057	AT2G04041.1																						Protein of unknown function (DUF784)		0	0	0	0	0	0	0	0	0	0	0	0	0	0	0	0	0	0
evm.TU.contig_39061	AT4G23420.1																						NAD(P)-binding Rossmann-fold superfamily protein		61.3181	49.9902	89.5538	40.5583	90.6117	32.3413	9.86657	9.30494	7.93211	6.43164	21.0415	21.2989	0.0380861	0	0.154806	0.272145	0.0539116	0.135884
evm.TU.contig_39081																									0	0	3.24067	0	0	0	0	0	0	0	0	0	0	0	0	0	0	0
evm.TU.contig_39085	AT1G63980.1		mobile	mobile																			D111/G-patch domain-containing protein	GO:0003676	6.67269	6.97408	7.86162	7.49797	14.0635	10.648	7.1228	7.16505	8.01627	6.20982	10.4617	9.74666	11.7475	9.49342	9.63587	11.4342	19.3703	16.6518
evm.TU.contig_39093																									0	0	0	0	0	0	0	0	0	0	0	0	0	0	0	0	0	0
evm.TU.contig_39095	AT1G35470.2																						SPla/RYanodine receptor (SPRY) domain-containing protein	GO:0005515	58.302	57.7683	79.9812	102.81	80.1975	105.456	35.9578	30.313	53.5693	47.0233	91.5797	86.8219	63.8325	68.8796	69.8722	68.2027	87.4635	76.1285
evm.TU.contig_39115																									0	0	0	0	0	0	0	0	0	0	0	0	0	0	0	0	0	0
evm.TU.contig_39126	AT5G49200.1																						WD-40 repeat family protein / zfwd4 protein (ZFWD4)	GO:0005515,GO:0046872	28.1577	26.804	33.1729	36.5566	39.9386	38.8963	64.7007	60.4638	73.3282	50.0276	95.63	90.4901	53.6201	53.988	40.02	40.5199	54.2073	50.4516
evm.TU.contig_39128																									0.192001	1.08609	2.28974	1.33683	1.64596	0.333553	0	0	0	0	0	0	0.605701	0.797833	0.82065	0.577073	1.42897	0.360171
evm.TU.contig_39129	AT4G13070.1																						RNA-binding CRS1 / YhbY (CRM) domain protein	GO:0003723	8.46805	6.92449	14.942	13.0854	19.5683	29.7224	13.4683	11.1442	23.1529	14.434	31.9096	29.2991	17.2187	19.9278	15.6964	15.9071	27.7819	24.7191
evm.TU.contig_39131																									0.975062	0.735418	0.387609	1.3578	0.27863	0.338785	0	0	0	0	0	0	0.410135	0.540232	0.555682	0.293062	0.580554	1.46328
evm.TU.contig_39132																									0	0	0	0	0	0	0	0	0	0	0	0	0	0	0	0	0	0
evm.TU.contig_39138	AT3G12810.1	mobile	mobile	mobile																			SNF2 domain-containing protein / helicase domain-containing protein	GO:0005524	8.41361	7.57703	16.4734	16.0295	35.346	29.233	5.99541	3.62784	11.0623	7.30721	11.4503	13.6695	24.0333	24.3514	25.4056	17.9279	44.4871	44.9932
evm.TU.contig_39162	AT4G19380.1																						Long-chain fatty alcohol dehydrogenase family protein	GO:0016614,GO:0050660,GO:0016491,GO:0055114,GO:0046577	9.20237	8.75926	9.84886	19.92	4.67772	3.9967	0.124251	0	0	0	0	0	0.0930466	0.122561	0	0	0	0
evm.TU.contig_39165																									0.534712	0.630146	1.0628	1.39612	0.190997	0.464463	0	0	0	0	0	0	0.281141	0.18516	0.761822	0.602669	0.39796	0.501528
evm.TU.contig_39171.1	AT3G59350.3		mobile	mobile																			Protein kinase superfamily protein	GO:0006468,GO:0004672,GO:0005524	51.0929	41.8166	57.4732	56.3206	79.4598	96.022	62.6424	50.8679	110.414	76.3335	55.4428	51.4409	142.615	163.87	113.748	110.238	93.7002	85.4439
evm.TU.contig_39171.2	AT3G59350.3		mobile	mobile																			Protein kinase superfamily protein	GO:0004672,GO:0006468,GO:0005524	60.8526	55.6343	71.3115	70.9574	101.366	121.842	80.4842	65.4462	135.115	98.8943	70.4378	67.935	177.793	203.373	142.434	136.951	118.652	102.958
evm.TU.contig_39174	AT1G73150.1																						global transcription factor group E3	GO:0005515,GO:0009294	66.7737	72.302	74.9904	85.7935	66.356	100.916	83.0531	50.1274	77.6413	52.3925	107.922	108.215	101.407	126.218	81.968	98.2304	79.0864	78.3698
evm.TU.contig_39194	AT3G03330.1																						NAD(P)-binding Rossmann-fold superfamily protein	GO:0016491	42.3781	37.3547	81.2637	71.1667	46.7655	39.3046	7.09577	6.51718	7.16619	5.99148	8.07829	8.33431	15.6997	14.794	31.7432	32.7919	33.6768	31.0229
evm.TU.contig_39196	AT3G44870.1		mobile	mobile				mobile_root												CDR			S-adenosyl-L-methionine-dependent methyltransferases superfamily protein	GO:0008168	293.014	420.984	824.177	459.875	933.862	697.767	2.50668	1.57871	0.624024	0.511698	0.332184	0.95723	147.759	110.561	22.8898	29.1259	8.73064	8.61086
evm.TU.contig_39206	AT1G79280.1		mobile	mobile																			nuclear pore anchor	GO:0006606	29.6345	26.3035	40.2257	47.138	67.5395	57.5098	11.1645	4.92199	19.8091	12.1826	9.98	11.2141	34.6588	39.2453	39.132	46.4896	53.3637	61.0144
evm.TU.contig_39208	AT3G55480.2																						protein affected trafficking 2	GO:0016192,GO:0030123,GO:0030117,GO:0006886,GO:0005488	37.4911	30.1062	45.1565	49.7858	69.9362	76.142	34.2983	26.8109	50.8809	40.3527	55.377	53.009	35.6305	45.5821	66.0567	55.9749	78.1571	66.5794
evm.TU.contig_39209																									4.99453	7.77969	37.1191	24.9473	7.1361	2.64075	0.30493	0.224052	0.531374	0.871451	0.282864	0.543406	4.79535	4.21098	5.25957	4.89504	1.61617	4.07355
evm.TU.contig_39226																									4.43436	2.98617	18.2571	11.0267	15.8393	9.90461	0	0	0	0	0	0	11.9906	10.5294	8.12287	3.80795	11.3153	10.1008
evm.TU.contig_39236																									4.8124	10.5865	0	5.58448	4.58392	2.78678	0	0	0	0	0	0	43.858	22.2192	13.7128	12.0534	14.3266	12.0367
evm.TU.contig_39241																									0.888003	0.837194	0	1.03047	1.26876	0	0	0	0	0	0	0	0.933789	3.68998	5.06067	1.33448	0	6.66316
evm.TU.contig_39242																									0	0	0	0	0	0	0	0	0	0	0	0	0	0	0	0	0	0
evm.TU.contig_39265	AT5G23960.1																						terpene synthase 21	GO:0000287,GO:0010333,GO:0016829,GO:0008152	0	0	0	0	0	0	0	0	0	0	0	0	0	0	0	0	0	0
evm.TU.contig_39269																									0	0	0	0	0	0	0	0	0	0	0	0	0	0	0	0	0	0
evm.TU.contig_39277	AT4G38470.1	mobile	mobile	mobile															CDS				ACT-like protein tyrosine kinase family protein	GO:0004672,GO:0006468,GO:0005524	52.718	40.0374	56.3936	60.8926	67.5636	41.2341	61.3466	65.3469	32.5488	27.4245	23.1286	21.6052	81.0368	70.6544	50.9421	60.2432	25.7029	21.2894
evm.TU.contig_39278																									0.934411	0.963535	1.3349	1.79591	2.75358	2.48568	0.492041	0.572432	0.678805	0.966758	0.874836	0.876852	2.5793	1.69873	2.12174	2.28186	3.086	3.67002
evm.TU.contig_39296																									0	0	0	0	0	0	0	0	0	0	0	0	0	0	0	0	0	0
evm.TU.contig_39297	AT1G21280.1																								1.21883	1.264	1.45353	1.41437	1.91558	1.69393	0	0	0	0	0	0	2.69151	3.0388	2.25746	2.5643	1.81423	2.51502
evm.TU.contig_39301																									0	0	0	0	0	0	0	0	0	0	0	0	0	0	0	0	0	0
evm.TU.contig_39303																									0	0	0	0	0	0	0	0	0	0	0	0	0	0	0	0	0	0
evm.TU.contig_39304												CUL													1.96841	1.26974	10.9136	9.13683	26.0519	11.1587	0	0	0	0	0.269899	0	8.8243	6.45746	6.49453	5.60482	8.94416	8.93974
evm.TU.contig_39307	AT1G72160.1		mobile	mobile				mobile_root															Sec14p-like phosphatidylinositol transfer family protein	GO:0005215,GO:0005622,GO:0006810,GO:0016021,GO:0005634,GO:0009507,GO:0009506,GO:0009860,GO:0016020,GO:0048046,GO:0005829,GO:0002020,GO:0005794,GO:0005773,GO:0005886	18.4728	22.6279	17.9564	17.2118	41.7288	79.6907	34.1192	34.4465	61.3703	40.2858	59.0852	60.6004	208.97	264.723	154.109	140.83	127.248	98.4442
evm.TU.contig_39311	AT3G52950.1																						CBS / octicosapeptide/Phox/Bemp1 (PB1) domains-containing protein	GO:0005515	51.714	43.6845	95.8801	103.891	194.414	104.214	16.1501	13.6594	50.3645	44.4533	22.1488	20.7055	54.9024	57.4187	66.4287	55.5197	94.9582	94.2156
evm.TU.contig_39312																									0	0	0	0	0	0	0	0	0	0	0	0	0	0	0	0	0	0
evm.TU.contig_39329	AT5G19740.1		mobile	mobile																			Peptidase M28 family protein	GO:0009640,GO:0010082,GO:0009793,GO:0004181,GO:0010081,GO:0010073,GO:0005783,GO:0010080,GO:0005773,GO:0048507,GO:0009910,GO:0048364,GO:0005515,GO:0009908,GO:0005739,GO:0006508,GO:0010305	0.388805	0.696462	0.463677	0.27071	0.444414	0.540361	0	0	0	0	0	0	0.449737	0.538542	0.609338	0.467434	0.925981	0.583483
evm.TU.contig_39332																									0	0	0	0	0	0	0	0	0	0	0	0	0	0	0	0	0	0
evm.TU.contig_39334	AT5G59320.1	mobile	mobile	mobile																			lipid transfer protein 3	GO:0006869,GO:0008289,GO:0009651,GO:0009534,GO:0005794,GO:0009505,GO:0005886,GO:0009414,GO:0005802,GO:0005516,GO:0005768,GO:0009506,GO:0009737,GO:0048046,GO:0005618,GO:0012501	0	0	0	0	0	0	0	0	0	0	0	0	0.163669	0.215585	0	0.350849	0	0.437954
evm.TU.contig_39355																									0	0	0	0	0	0	0	0	0	0	0	0	0	0	0	0	0	0
evm.TU.contig_39356																									0.13208	0.0622615	0.262524	0.229906	0.0943569	0.114728	0	0	0	0	0	0	0	0.274421	0.564537	0.69471	0.196602	0.743301
evm.TU.contig_39357														CUR											2.4395	0	0.745965	10.888	3.48551	9.78002	0	0	0.229594	0	0	0.234792	71.8277	55.3636	389.004	329.38	348.316	242.187
evm.TU.contig_39363																									0	0	0	0	0	0	0	0	0	0	0	0	0	0	0	0	0	0
evm.TU.contig_39365																									0	0	0	0	0	0	0	0	0	0	0	0	0	0	0	0	0	0
evm.TU.contig_39373	AT2G23770.1																						protein kinase family protein / peptidoglycan-binding LysM domain-containing protein	GO:0005524,GO:0004672,GO:0006468	2.04873	3.51183	7.03358	5.72741	2.26192	18.7664	0.261531	0.0960824	0	0	0.363909	0.233034	54.1528	35.4717	16.4519	28.409	19.5448	9.95731
evm.TU.contig_39390																									0	0	0	0	0	0	0	0	0	0	0	0	0	0	0	0	0	0
evm.TU.contig_39404																									0	0	0	0	0	0	0	0	0	0	0	0	0	0	0	0	0	0
evm.TU.contig_39407																									0	0	0	0	0	0	0	0	0	0	0	0	0	0	0	0	0	0
evm.TU.contig_39409																									0	0	0	0	0	0	0	0	0	0	0	0	0	0	0	0	0	0
evm.TU.contig_39412	AT1G47870.1																						winged-helix DNA-binding transcription factor family protein	GO:0046983,GO:0000902,GO:0008284,GO:0044212,GO:0042023,GO:0006355,GO:0043565,GO:0010090,GO:0005730,GO:0009733,GO:0051301,GO:0003677,GO:0005634,GO:0051302,GO:0005667,GO:0003700,GO:0005515,GO:0046982,GO:0051782,GO:0045893,GO:0005737,GO:0019760,GO:0051446	5.10132	3.52448	11.4553	14.8672	11.6285	6.62979	3.3356	1.6875	4.85977	4.57103	3.55075	2.92341	7.28896	7.28171	11.5956	11.353	14.4911	13.222
evm.TU.contig_39415	AT1G65300.1																						AGAMOUS-like 38	GO:0000982,GO:0000987,GO:0045944,GO:0003677,GO:0046983,GO:0005634,GO:0005515,GO:0009793,GO:0043078,GO:0043565,GO:0090406	0	0	0	0	0	0	0	0	0	0	0	0	0	0	0	0	0	0
evm.TU.contig_39420																									0	0	0	0	0	0	0	0	0	0	0	0	0	0	0	0	0	0
evm.TU.contig_39421																									0	0	0	0	0	0	0	0	0	0	0	0	0	0	0	0	0	0
evm.TU.contig_39447																									0	0	0	0	0	0	0	0	0	0	0	0	0	0	0	0	0	0
evm.TU.contig_39450																									0	0	0	0	0	0.127044	0	0	0	0	0	0	0	0.101293	0.10419	0	0	0
evm.TU.contig_39456																									0	0	0	1.1315	0	0.564642	0	0	0	0	0	0	0.341779	0	0.463068	0	0.483795	0.609701
evm.TU.contig_39463																								GO:0006207,GO:0016627,GO:0003824,GO:0005737,GO:0016020,GO:0004152,GO:0055114	16.1766	21.4645	45.2522	43.8012	33.3853	31.2254	5.88918	4.94535	11.7287	10.8196	7.02389	8.99566	45.3619	51.4522	51.2165	38.716	51.7253	49.4519
evm.TU.contig_39485	AT3G20320.1																						trigalactosyldiacylglycerol2	GO:0006869,GO:0009706,GO:0009507,GO:0005319,GO:0016020,GO:0009941,GO:0032365,GO:0005543,GO:0009536	27.4541	29.978	48.8658	43.6034	32.1664	31.981	8.00122	5.13902	11.1642	9.6743	12.8202	12.0651	18.0592	16.5576	16.2363	17.1258	23.8432	23.2463
evm.TU.contig_39504																									0	0	0	0	0	0	0	0	0	0	0	0	0	0	0	0	0	0
evm.TU.contig_39507																									0	0	0	0	0	0	0	0	0	0	0	0	0	0	0	0	0	0
evm.TU.contig_39516																									0	0	0	0	0	0	0	0	0	0	0	0	0	0	0	0	0	0
evm.TU.contig_39530																									0	0	0	0	0	0	0	0	0	0	0	0	0	0	0	0	0	0
evm.TU.contig_39532																									0	0	0	0	0	0	0	0	0	0	0	0	0	0	0	0	0	0
evm.TU.contig_39541																									0	0	0	0	0	0	0	0	0	0	0	0	0	0	0	0	0	0
evm.TU.contig_39542																									0	0	0	0	0	0	0	0	0	0	0	0	2.77307	0	0	0	1.68229	0.706699
evm.TU.contig_39547	AT2G24690.1																						Transcriptional factor B3 family protein	GO:0003677	19.5899	19.1794	23.6618	26.9296	21.5305	22.252	11.8497	8.08489	18.0683	13.153	29.4436	26.7734	24.2446	24.0035	18.6785	16.3049	30.7298	28.268
evm.TU.contig_39599																									0	0	0	0	0	0	0	0	0	0	0	0	0	0	0	0	0	0
evm.TU.contig_39602																									0	0	0	0	0	0	0	0	0	0	0	0	0	0	0	0	0	0
evm.TU.contig_39603																									0	0	0	0	0	0	0	0	0	0	0	0	0	0	0	0	0	0
evm.TU.contig_39615																									0	0	0	0	0	0	0	0	0	0	0	0	0	0	0	0	0	0
evm.TU.contig_39617	AT2G37750.1																								31.7708	22.6973	21.9645	19.2354	10.4321	40.7954	81.7441	76.5548	56.0136	47.5149	52.1806	54.319	143.803	168.646	185.277	155.096	192.982	160.286
evm.TU.contig_39624																								GO:0003677	0	0	0	0	0	0	0	0	0	0	0	0	0	0	0	0	0	0
evm.TU.contig_39629																									0	0	0	0	0	0	0	0	0	0	0	0	0	0	0	0	0	0
evm.TU.contig_39652	AT1G80770.1																						P-loop containing nucleoside triphosphate hydrolases superfamily protein	GO:0005525	0	0	0	0	0	0	0	0	0	0	0	0	0	0	0	0	0	0
evm.TU.contig_39659	AT3G48010.1																						cyclic nucleotide-gated channel 16	GO:0005216,GO:0006811,GO:0016020,GO:0055085	1.89123	1.67813	3.31679	3.35652	1.43055	1.35287	0	0	0	0	0	0	0.116985	0	0	0	0	0.20869
evm.TU.contig_39665	AT5G18230.2																						transcription regulator NOT2/NOT3/NOT5 family protein	GO:0005634,GO:0006355,GO:0030015	8.99536	7.91529	9.07718	9.04672	11.5342	9.69686	3.04449	1.28508	3.16064	3.23965	2.64391	3.11677	9.07109	8.30644	9.3984	8.80411	11.1924	7.96118
evm.TU.contig_39681	AT1G36320.1																								57.8029	59.2796	68.2323	65.7965	50.1831	38.5575	5.70031	6.19156	9.44757	6.4632	10.5757	10.4896	19.4414	19.0687	14.019	13.3945	21.8712	22.6796
evm.TU.contig_39682	AT2G23460.1		mobile	mobile																			extra-large G-protein 1	GO:0004871,GO:0007165,GO:0003924,GO:0007186,GO:0019001,GO:0031683	13.8476	14.6938	15.8234	19.2571	17.6225	17.3365	12.2811	8.79235	24.968	15.9177	15.4089	14.5905	16.9198	19.7242	16.7738	18.451	20.5288	17.5631
evm.TU.contig_39716																									0	0	0	0	0	0	0	0	0	0	0	0	0	0	0	0	0	0
evm.TU.contig_39721																									0	0	0	0	0	0	0	0	0	0	0	0	0	0	0	0	0	0
evm.TU.contig_39722.1	AT1G72110.1																						O-acyltransferase (WSD1-like) family protein	GO:0004144,GO:0045017	0.315734	0.893007	1.56889	0.915973	4.2856	3.29106	67.3904	55.5429	71.0793	76.9741	94.799	121.675	0.830035	1.74932	2.47411	0.948964	1.17493	0.296141
evm.TU.contig_39722.2	AT3G49190.1																						O-acyltransferase (WSD1-like) family protein	GO:0004144,GO:0045017	0	0	0	0	0	0	0	0.342053	0.540821	0.110868	0.287893	0.553066	0	0	0	0	0	0
evm.TU.contig_39725	AT1G24706.2																						THO2	GO:0000155,GO:0007165	19.5087	20.0755	32.4399	36.2514	41.9017	33.0055	6.44574	2.10494	7.8003	8.3151	9.96552	11.0081	26.1461	29.8478	26.8865	27.593	34.543	33.0083
evm.TU.contig_39738	AT3G04440.1																						Plasma-membrane choline transporter family protein		0.302529	0.285219	0.225491	0.394948	0.432248	0.98544	2.44268	1.59972	2.3134	1.06231	1.33	1.2302	0.87485	1.3095	0.538779	0.909274	0.281447	0.425632
evm.TU.contig_39758																									0	0	0	0	0	0	0	0	0	0	0	0	0	0	0	0	0	0
evm.TU.contig_39760																									0	0.648898	0.342008	0	0.983401	0.298928	0	0	0	0	0	0	0.542825	0.476675	0.735461	0.517169	2.30514	0.968349
evm.TU.contig_39765	AT4G24490.1																						RAB geranylgeranyl transferase alpha subunit 1	GO:0008318,GO:0005515,GO:0005968,GO:0005829,GO:0018342,GO:0046686,GO:0018344,GO:0004663	19.4026	17.5246	25.9004	27.0742	44.7661	49.1875	18.769	13.5437	31.1832	23.7437	26.2723	25.7751	44.3829	41.9382	38.5645	36.2135	56.3355	53.0229
evm.TU.contig_39771	AT3G18360.1																						VQ motif-containing protein		0	0	0	0	0	0	0.204477	0.150243	0	0	0	0	0	0	0	0	0	0
evm.TU.contig_39780	AT2G40435.1																							GO:0005634,GO:0046983	9.08767	14.1553	27.7112	15.0652	61.4537	60.0123	0.0792609	0	0	0.283148	0.367627	0	1.48389	1.17275	3.86013	1.52685	12.5188	11.2238
evm.TU.contig_39785	AT3G48720.1																						HXXXD-type acyl-transferase family protein	GO:0016747	0	0	0	0	0	0	0	0	0	0	0	0	0	0	0	0	0	0
evm.TU.contig_39794	AT5G16300.1																						Vps51/Vps67 family (components of vesicular transport) protein	GO:0006891,GO:0017119	25.5016	21.1574	26.3574	26.0418	22.9549	34.5561	24.7087	17.3658	33.3853	23.2823	28.5678	24.888	56.3146	52.2778	50.5029	76.2639	63.392	42.5759
evm.TU.contig_39804	AT5G48670.1																						AGAMOUS-like 80	GO:0000982,GO:0000987,GO:0045944,GO:0003677,GO:0046983,GO:0005634,GO:0005515,GO:0009793,GO:0043078,GO:0043565,GO:0090406	0	0	0	0	0	0	0	0	0	0	0	0	0	0	0	0	0	0
evm.TU.contig_39805	AT1G51900.1																						Regulator of Vps4 activity in the MVB pathway protein	GO:0015031	3.88198	3.62327	6.24986	6.75718	10.372	11.5996	40.5563	44.539	25.5054	36.6098	18.8614	20.1571	22.5742	30.8641	17.1455	15.3429	26.3493	23.3029
evm.TU.contig_39806																									0	0	0	0	0	0	0	0	0	0	0	0	0	0	0	0	0	0
evm.TU.contig_39823	AT1G30580.1																						GTP binding	GO:0005525	121.558	113.182	169.726	155.632	210.999	179.761	105.801	76.7028	174.538	98.2694	187.13	157.75	206.528	185.07	251.193	252.123	337.205	335.446
evm.TU.contig_39828																									0	0.0860236	0	0	0	0	0.128126	0	0	0	0	0.114165	0	0.126385	0.129999	0.137121	0.135818	0
evm.TU.contig_39829																									0	0	0	0	0	0	0	0	0	0	0	0	0	0	0	0	0	0
evm.TU.contig_39838																									47.5733	42.1165	54.1975	42.2218	99.1158	66.5205	56.445	39.0796	110.023	53.5492	80.8619	73.9381	63.8836	70.1423	61.639	47.4541	72.1701	75.8712
evm.TU.contig_39858	AT5G41860.1																		CDS						14.2784	9.51583	5.21929	7.04665	14.5384	17.9623	10.9468	16.764	7.53	6.58622	1.49647	2.56683	244.634	288.248	157.95	150.572	62.2946	43.2556
evm.TU.contig_39873	AT2G43160.3		mobile	mobile																			ENTH/VHS family protein	GO:0005515,GO:0005794,GO:0002020,GO:0030276,GO:0005774,GO:0005543,GO:0005884,GO:0006623,GO:0005886,GO:0009579	51.4041	51.7952	38.0342	57.282	56.3356	56.4818	45.1834	42.065	59.3884	54.9041	50.2092	53.7181	70.6201	65.7985	76.3628	80.3632	86.4481	75.8506
evm.TU.contig_39883																									0	0	0	0	0	0	0	0	0	0	0	0	0	0	0	0	0	0
evm.TU.contig_39888																									15.8226	14.9173	29.2028	39.3452	33.9106	1.96341	0	0	0	0	0	0	9.50767	3.13089	6.44086	6.79372	15.1406	8.48039
evm.TU.contig_39890	AT2G38940.1	mobile	mobile	mobile															CDS				phosphate transporter 1;4	GO:0016021,GO:0022857,GO:0055085,GO:0005634,GO:0005315,GO:0009737,GO:0009506,GO:0005515,GO:0006817,GO:1901684,GO:0016020,GO:1901683,GO:0005794,GO:0005773,GO:0005886	17.3045	18.3747	11.8786	15.6816	6.94577	7.3606	395.926	447.921	232.947	142.602	258.871	266.737	9.28596	4.7567	12.772	29.6913	9.82516	8.19898
evm.TU.contig_39907																									0	0	0	0	0	0	0	0	0	0	0	0	0	0	0	0	0	0
evm.TU.contig_39909																									0	0	0	0	0	0	0	0	0	0	0	0	7.516	5.6873	1.29999	1.14267	6.56452	9.98456
evm.TU.contig_39914	AT5G18230.2																						transcription regulator NOT2/NOT3/NOT5 family protein	GO:0005634,GO:0006355,GO:0030015	17.483	15.664	15.5337	17.8023	21.2573	19.0079	3.90196	3.34487	5.94966	4.76255	7.16381	5.43248	15.9494	18.8437	17.3206	15.1376	21.8012	17.3754
evm.TU.contig_39921	AT1G65980.1		mobile	mobile		mobile_leaf																	thioredoxin-dependent peroxidase 1	GO:0016491,GO:0009941,GO:0046686,GO:0045454,GO:0060236,GO:0000278,GO:0005886,GO:0005874,GO:0005654,GO:0009524,GO:0008017,GO:0005634,GO:0051225,GO:0009507,GO:0016020,GO:0005819,GO:0005829,GO:0090307	222.48	219.744	128.201	148.126	228.297	250.159	130.157	165.209	162.66	132.589	257.635	275.263	223.161	331.59	350.552	367.893	224.076	219.99
evm.TU.contig_39922	AT4G17380.1																						MUTS-like protein 4	GO:0005524,GO:0006298,GO:0030983	3.03769	1.90926	10.2866	5.09173	12.0561	5.08178	0.157984	0	0	0	0.146552	0	1.77462	2.49338	2.88527	2.53612	3.51682	3.37681
evm.TU.contig_39937																									0	0	0	0	0	0	0	0	0	0	0	0	0	0	0	0	0	0
evm.TU.contig_39939																									0	0	0	0	0	0	0	0	0	0	0	0	0	0	0	0	0	0
evm.TU.contig_39947	AT5G19690.1	mobile	mobile	mobile																			staurosporin and temperature sensitive 3-like A	GO:0004576,GO:0006486,GO:0016020	5.42567	5.67911	7.38755	6.64317	12.9405	12.6913	3.29947	2.11579	4.39069	3.12888	3.17201	3.15376	13.1629	11.7166	17.4689	19.7742	17.7421	19.5544
evm.TU.contig_39949	AT5G12250.1		mobile	mobile														CDL					beta-6 tubulin	GO:0003924,GO:0005874,GO:0007017,GO:0005200,GO:0005525	223.214	219.515	54.5061	159.075	54.1273	30.9215	22.5079	18.3978	34.7333	23.4437	12.8294	12.444	83.1936	118.589	108.315	112.314	109.618	107.111
evm.TU.contig_39954	AT5G13200.1		mobile	mobile			mobile_sap																GRAM domain family protein	GO:0010482,GO:0009793,GO:2000030,GO:0004364,GO:0048765,GO:0009637,GO:0009845,GO:0009735,GO:0005634,GO:0009507,GO:0009407,GO:0098755,GO:0005737,GO:0010119,GO:0048046,GO:0003729,GO:0005829,GO:0010029,GO:0010026,GO:0051567,GO:0019899	2.04935	1.34064	1.9951	1.0192	2.6293	2.761	101.895	111.548	95.434	74.2275	49.0858	54.2135	4.398	4.17101	6.07792	5.65667	7.03476	6.82568
evm.TU.contig_39990																									0.841266	0.61688	2.41527	3.03717	3.73951	2.11104	0	0	0.114365	0.0937793	0	0	0.688055	0.776837	2.39716	1.9666	4.1741	4.03297
evm.TU.contig_39995	AT5G19860.1																						Protein of unknown function, DUF538	GO:0005773	51.9431	45.3336	82.793	92.2804	100.043	153.293	137.551	131.145	185.936	170.101	83.4827	96.8164	138.169	191.2	135.082	124.015	110.712	106.687
evm.TU.contig_39996																									0	0	0	0	0	0	0	0	0	0	0	0	0	0	0	0	0	0
evm.TU.contig_40005																								GO:0005622,GO:0006888,GO:0006810	134.598	122.521	200.316	200.049	243.467	154.351	217.866	213.441	232.012	139.694	309.197	320.225	131.776	136.841	202.157	227.182	293.122	286.072
evm.TU.contig_40008	AT5G27810.1																						MADS-box transcription factor family protein	GO:0000982,GO:0000987,GO:0045944,GO:0003677,GO:0046983	0	0	0	0	0	0	0	0	0	0	0	0	0	0	0	0	0	0
evm.TU.contig_40010	AT2G44900.1		mobile	mobile																			ARABIDILLO-1		0	0	0	0	0	0	0	0	0	0	0	0	0	0	0	0	0	0
evm.TU.contig_40015																									2.98913	1.53714	1.62033	2.20735	5.04732	3.30454	0	0	0	0	0	0.34	3.71474	3.76391	3.4844	5.71712	6.47175	4.078
evm.TU.contig_40023.1																									0.244005	0.322061	0.290992	0.339782	0.139452	0.423897	0	0	0	0	0	0	0.256586	0.337976	0.486699	0.5867	0.435843	0.915449
evm.TU.contig_40023.2																									0.731297	0.459636	1.45353	0.282874	0.348288	0.423481	0	0	0	0	0	0	0	0.337645	0	2.19797	0	0.914552
evm.TU.contig_40031																									2.07201	3.25576	1.37278	1.20222	0.493408	111.587	0	0	0	0	0	0	18.5201	18.6549	6.39613	9.34137	14.3929	7.12588
evm.TU.contig_40033	AT1G47710.1	mobile	mobile	mobile																			Serine protease inhibitor (SERPIN) family protein	GO:0005615	47.4305	42.0863	24.1392	32.9478	33.0632	24.8051	65.6806	68.072	85.9424	61.9104	149.22	152.367	34.3437	46.3744	36.2431	34.0359	50.8128	48.0275
evm.TU.contig_40034	AT2G17700.1																						ACT-like protein tyrosine kinase family protein	GO:0006468,GO:0004672,GO:0005524	7.69379	7.13563	10.3192	8.0934	14.9251	11.8447	3.29381	3.16238	4.01789	2.94951	4.97022	4.0306	11.2478	11.6099	8.91188	8.88311	15.549	14.022
evm.TU.contig_40037	AT5G35200.1																		CDS				ENTH/ANTH/VHS superfamily protein	GO:0005545,GO:0030136,GO:0030276,GO:0048268,GO:0005543	27.0057	25.1651	13.2376	19.094	18.1732	30.6268	31.2836	26.2738	20.8027	14.5951	16.9084	18.9862	70.8306	54.8794	25.1917	34.8535	36.1939	29.2003
evm.TU.contig_40038																									0	0	0	0	0	0	0	0	0	0	0	0	0	0	0	0	0	0
evm.TU.contig_40050	AT2G39960.1																						Microsomal signal peptidase 25 kDa subunit (SPC25)	GO:0005787,GO:0006465,GO:0008233,GO:0016021,GO:0005783	83.9529	80.6661	115.701	161.408	106.576	150.929	142.533	128.27	119.537	105.651	108.404	115.29	142.881	148.091	149.201	149.462	123.876	131.695
evm.TU.contig_40075													CUS											GO:0005515,GO:0000184,GO:0004674,GO:0016310,GO:0005488,GO:0016301	26.1042	26.452	36.1716	38.0991	50.6746	47.5577	9.44692	5.14999	24.8452	18.5379	23.14	21.9166	32.6337	35.041	28.755	30.7496	40.9329	39.0235
evm.TU.contig_40083	AT5G54370.1																			CDR			Late embryogenesis abundant (LEA) protein-related		0	0	0	0.0715072	0	0	0	0	0	0.123645	0	0	10.1733	11.0958	0.790142	0.55562	0.27517	1.04035
evm.TU.contig_40086																									0.192001	0.181015	0	0	0	0.667106	0	0	0	0	0	0	0.605701	0.265944	0.5471	0.288536	0.571588	1.08051
evm.TU.contig_40094	AT5G54480.1																						Protein of unknown function (DUF630 and DUF632)		1.32022	1.65957	2.04095	2.38315	2.93425	1.78387	0	0.151351	0.717904	0.44151	0.191079	0.550619	2.0053	3.45414	1.46297	1.76356	1.09175	1.92622
evm.TU.contig_40106																								GO:0005488,GO:0003723,GO:0005515	0	0.455174	0	0	0	0	0	0	0	0	0	0	0	0	0	0	0	0
evm.TU.contig_40107																									0	0.128711	0.271353	0.0792125	0.0975302	0	0	0	0	0	0	0	0	0.0472749	0.145881	0.153873	0.101607	0.320124
evm.TU.contig_40109																									0	4.55806	0	7.21329	5.9209	3.59959	0	0.475074	2.81678	1.15487	1.19955	0.864166	0	0	0	0	0	2.59123
evm.TU.contig_40110	AT1G73720.1																						transducin family protein / WD-40 repeat family protein	GO:0005515	0	0	0	0	0	0	0	0	2.52955	0	0	0	0	0	0	0	0	0
evm.TU.contig_40114																				CDR				GO:0043531	1.23003	0.496992	1.39704	1.42736	0	0	0	0	0	0	0	0	20.6951	28.9635	1.75246	2.90474	0	0.329626
evm.TU.contig_40119																									0	0	0	0	0	0	0	0	0	0	0	0	0	0	0	0	0	0
evm.TU.contig_40120																								GO:0032324,GO:0006777	47.8516	49.8315	66.5152	58.7951	113.949	82.5869	2.63505	2.90423	3.82656	5.96177	4.07395	4.30453	24.6661	39.4216	24.0621	32.4304	39.5708	46.3488
evm.TU.contig_40164	AT3G05860.2																						MADS-box transcription factor family protein	GO:0003677,GO:0046983,GO:0090406,GO:0000982,GO:0045944,GO:0043565,GO:0000987,GO:0043078,GO:0009793,GO:0005515,GO:0005634	0	0	0	0	0	0	0	0	0	0	0	0	0	0	0	0	0	0
evm.TU.contig_40165	AT5G26630.1																						MADS-box transcription factor family protein	GO:0000982,GO:0045944,GO:0046983,GO:0000987,GO:0003677	0	0	0	0	0	0	0	0	0	0	0	0	0	0	0	0	0	0
evm.TU.contig_40176	AT3G12010.1																							GO:0005515	22.7564	20.9936	45.7774	41.8265	47.6145	43.8319	5.40444	4.22314	8.48355	5.85326	8.51477	9.86041	23.7692	23.8201	31.0293	32.4997	34.4187	31.8015
evm.TU.contig_40189	AT3G05860.3																						MADS-box transcription factor family protein	GO:0000982,GO:0000987,GO:0045944,GO:0003677,GO:0046983,GO:0090406,GO:0043565,GO:0043078,GO:0009793,GO:0005515,GO:0005634	0	0	0	0	0	0	0	0	0	0	0	0	0	0	0	0	0	0
evm.TU.contig_40190	AT3G01320.1																						SIN3-like 1	GO:0006355	35.7869	32.331	61.1103	58.7897	82.7888	79.4703	19.8387	16.696	36.475	30.0967	28.1317	28.7349	55.3027	59.2244	43.3609	49.8518	81.9878	79.3909
evm.TU.contig_40192	AT5G10150.1																						Domain of unknown function (DUF966)		0.131905	0	0.262176	0.153067	0.188464	0	3.51923	1.63315	5.6485	5.02876	6.52913	5.77639	1.80318	3.28868	6.57753	3.76628	10.7988	6.18596
evm.TU.contig_40197																									0	0	0	0	0	0	0	0	0	0	0	0	0	0	0	0	0	0
evm.TU.contig_40198	AT2G44830.1																						Protein kinase superfamily protein	GO:0004672,GO:0005524,GO:0006468	42.8509	37.0075	44.5833	62.8631	46.8633	58.2674	13.3715	9.6066	45.9554	41.6109	26.186	26.609	54.2949	69.6123	106.877	97.6272	88.9822	91.8949
evm.TU.contig_40208																									0	0	0	0	0	0	0	0	0	0	0	0	0	0	0	0	0	0
evm.TU.contig_40216	AT2G47620.1																						SWITCH/sucrose nonfermenting 3A	GO:0003677,GO:0005515	8.89649	8.58795	11.6241	12.8739	14.6355	15.517	7.41589	5.01012	10.4946	8.88999	10.8498	10.1113	11.1815	13.501	12.7256	12.0912	15.8804	14.9601
evm.TU.contig_40239																									0	0	0	0	0	0	0	0	0	0	0	0	0	0	0	0	0	0
evm.TU.contig_40286																									0	0	0	0	0	0	0	0	0	0	0	0	0	0	0	0	0	0
evm.TU.contig_40297	ATCG00020.1																						photosystem II reaction center protein A	GO:0009055,GO:0009772,GO:0019684,GO:0045156,GO:0009535,GO:0009579,GO:0010287,GO:0009534,GO:0016168,GO:0009523,GO:0016020,GO:0009507,GO:0005515	1751.15	3888.16	2088.09	1179.29	530.985	172.954	1.26578	4.85695	0.857798	1.90921	1.43512	0.563927	8.26775	10.1273	15.34	13.6969	6.18702	10.3336
evm.TU.contig_40305	AT1G54650.2																						Methyltransferase family protein		12.0553	11.1072	19.4686	15.0227	18.6924	19.9911	5.86716	6.78453	10.1404	8.52126	12.2235	10.2843	12.965	14.9903	15.3214	12.8669	18.2503	19.1451
evm.TU.contig_40311	AT5G19820.1		mobile	mobile			mobile_sap																ARM repeat superfamily protein	GO:0005515,GO:0005488	52.3166	52.7987	73.8964	77.9126	134.481	85.5726	20.7063	17.5612	56.9078	45.0904	22.1709	24.5347	152.175	169.917	185.617	212.759	206.534	180.683
evm.TU.contig_40322																									0	0	0	0	0	0	0	0	0	0	0	0	0	0	0	0	0	0
evm.TU.contig_40325	AT2G38560.1																						transcript elongation factor IIS	GO:0006351,GO:0005634,GO:0006355,GO:0008270,GO:0003676	0	0	0	0	0	0	0	0	0	0	0	0	0	0	0	0	0	0
evm.TU.contig_40329	AT1G79990.3																						structural molecules	GO:0005515,GO:0005198,GO:0006886,GO:0016192,GO:0030117	51.2462	50.4361	46.403	57.4633	49.4364	48.4695	25.7999	19.281	42.9739	36.1313	29.1151	27.4423	67.4844	64.0942	65.4052	78.5068	80.4098	84.6432
evm.TU.contig_40334	AT5G44710.1																								53.6521	50.2977	48.4453	46.4102	44.0968	49.9464	61.5638	66.7237	69.8903	49.7392	69.1991	71.9448	48.0866	50.1702	49.6699	56.4735	46.7262	45.5805
evm.TU.contig_40336	AT5G16970.1		mobile	mobile		mobile_leaf																	alkenal reductase	GO:0055114,GO:0005886,GO:0046686,GO:0032440,GO:0005829,GO:0009506,GO:0006979,GO:0005634	45.8741	46.8324	26.2794	25.5299	37.3227	25.201	0.450994	0.110459	0.327462	0.107407	0.0697265	0.267901	1.40722	0.815581	0.152528	4.183	0.239033	0.301241
evm.TU.contig_40341.1	AT1G07900.1	mobile	mobile	mobile																			LOB domain-containing protein 1		11.5098	10.8512	38.1283	19.3496	8.85499	38.1963	0.207207	0.304498	0.361082	0	0	0	43.7578	31.0673	74.8439	61.6475	83.9047	62.8354
evm.TU.contig_40341.2	AT2G28500.1																						LOB domain-containing protein 11		6.36696	4.34676	17.4553	6.75151	5.01904	13.5402	0	0	0	0	0	0	19.1623	11.4039	35.6593	27.8798	36.4384	26.7703
evm.TU.contig_40355																									0	0	0	0	0	0	0	0	0	0	0	0	0	0	0	0	0	0
evm.TU.contig_40357	AT3G14060.1																							GO:0005618,GO:0005737	0	0	0	0	0	0	0	0	0	0	0	0	64.7427	86.63	44.653	35.7955	12.2331	9.40682
evm.TU.contig_40368																									0	0	0	0	0	0	0	0	0	0	0	0	0	0	0	0	0	0
evm.TU.contig_40382																									0	0.426208	0	0.786904	0.645916	0.392683	0	0	0.829669	0	0	0	0.713075	0	0.644086	1.35874	0	0.424019
evm.TU.contig_40392																									0	0	0	0	0	0	0	0	0	0	0	0	0	0	0	0	0	0
evm.TU.contig_40394																									0	0	0	0	0	0	0	0	0	0	0	0	0	0	0	0	0	0
evm.TU.contig_40406																									78.6766	77.2824	98.5555	117.741	112.002	140.664	53.5288	54.5609	73.4667	65.131	50.402	55.2269	76.7052	96.2726	126.386	96.9133	188.785	168.557
evm.TU.contig_40412	AT1G03160.1																		CDS				FZO-like	GO:0003824,GO:0005525	14.1145	12.621	18.5823	14.606	11.1228	7.33084	3.57573	3.64073	1.42425	1.09489	1.18464	1.31996	0.688558	0.302324	0.725598	1.20269	0.974668	1.16008
evm.TU.contig_40419																									1.01783	2.05627	2.89007	2.19352	3.53176	5.30466	0.204178	0	0	0	0	0.18193	1.83481	0.402804	2.69311	2.40363	3.89582	4.09142
evm.TU.contig_40431																									0	0	0	0	0	0	0	0	0	0	0	0	0	0	0	0	0	0
evm.TU.contig_40434	AT2G45790.1		mobile	mobile																			phosphomannomutase	GO:0004615,GO:0005737,GO:0009298	35.0097	36.2516	25.4757	30.584	25.3385	28.9866	9.85061	7.60995	8.90376	6.87352	9.394	9.02333	33.1954	25.4723	24.5194	24.1878	34.9366	34.5588
evm.TU.contig_40440																									0	0	0	0	0	0	0	0	0	0	0	0	0	0	0	0	0	0
evm.TU.contig_40446	AT1G52760.1		mobile	mobile				mobile_root															lysophospholipase 2	GO:0016787,GO:0005886,GO:0042542,GO:0005794,GO:0005783,GO:0046686,GO:0090430,GO:0003846,GO:0009506,GO:0010043,GO:0006979,GO:0004622	60.1722	67.2754	37.4076	55.8607	95.82	279.801	39.6044	41.1886	44.3021	38.6679	49.307	49.0861	743.798	533.339	316.783	490.372	264.912	188.756
evm.TU.contig_40463																								GO:0046983,GO:0003677	0	0	0	0	0	0	0	0	0	0	0	0	0	0	0	0	0	0
evm.TU.contig_40465																									0	0	0	0	0	0	0	0	0	0	0	0	0	0	0	0	0	0
evm.TU.contig_40480	AT5G40990.1																						GDSL lipase 1	GO:0016788	13.2267	11.2132	22.2136	20.108	13.0382	8.72808	0.287954	0.10579	0	0	0	0	1.18601	0.568079	2.19122	1.69493	2.59454	3.84677
evm.TU.contig_40485																								GO:0003677,GO:0046983	0	0	0	0	0	0	0	0	0	0	0	0	0	0	0	0	0	0
evm.TU.contig_40487	AT4G25390.1																						Protein kinase superfamily protein	GO:0004672,GO:0005524,GO:0006468,GO:0005886	5.36077	4.88779	3.50498	6.09804	3.37617	4.90157	8.96385	4.76691	8.45752	3.64449	13.4146	16.6802	56.7426	37.0777	25.0737	46.9586	19.4764	14.9519
evm.TU.contig_40494																								GO:0004097,GO:0055114,GO:0008152,GO:0016491	0.184042	0	0	0.0427138	0.105182	0.0639454	11.1127	9.41849	3.73791	4.24679	11.6031	14.6915	0	0	0.0524422	0.110631	0.109579	0
evm.TU.contig_40499.1	AT5G48670.1																						AGAMOUS-like 80	GO:0045944,GO:0000982,GO:0046983,GO:0000987,GO:0003677	0	0	0	0	0	0	0	0	0	0	0	0.262531	0	0	0	0	0	0
evm.TU.contig_40499.2	AT5G48670.1																						AGAMOUS-like 80	GO:0000982,GO:0000987,GO:0045944,GO:0003677,GO:0046983,GO:0090406,GO:0043565,GO:0043078,GO:0009793,GO:0005515,GO:0005634	0	0	0	0	0	0	0	0	0	0	0	0	0	0	0	0	0	0
evm.TU.contig_40501	AT3G46660.1																						UDP-glucosyl transferase 76E12	GO:0008152,GO:0016758	0.0941822	0.26638	0.374395	0.437169	0	0.163618	0.264503	0	0.115232	0	0	0.235682	0.990382	0.652269	0.670923	0.424608	0.140191	0.883374
evm.TU.contig_40514																									0	0.282427	0	0	0	0.260211	0	0	0	0	0	0	0.630026	0	0.213402	0	0.222954	0
evm.TU.contig_40521.1	AT2G29940.1																						pleiotropic drug resistance 3	GO:0016020,GO:0005524,GO:0016887	0.359048	0.169252	0.713649	0.416652	0	0	0	0	0	0	0	0	0.0943902	0.124331	0.127887	0	0.400834	0.168383
evm.TU.contig_40521.2	AT2G33100.1		mobile	mobile																			cellulose synthase-like D1	GO:0016020,GO:0016760,GO:0030244	0	0	0	0	0	0	0	0	0	0	0	0	0	0	0	0	0	0
evm.TU.contig_40543.1																									0	0	0	0.293671	0	0.219822	0	0	0	0	0	0	0	0.175266	0	0	0	0
evm.TU.contig_40543.2																									0.148001	0.279065	0.294168	0.171745	0	0	0	0	0	0	0	0	0.155631	0.204999	0.421723	0.222414	0.440599	0.555264
evm.TU.contig_40549																									0	0	0	0	0	1.00454	0	0	0	0	0	0	0	0	0	0	1.72141	1.0847
evm.TU.contig_40551																									0	0	0	0	0	0	0	0	0	0	0	0	0	0	0	0	0	0
evm.TU.contig_40554	AT4G15475.1	mobile	mobile	mobile			mobile_sap																F-box/RNI-like superfamily protein	GO:0005515	10.9159	12.5783	19.2859	14.5439	33.7924	27.0408	8.23186	6.88278	48.2287	23.12	15.2724	14.9227	18.7061	18.1999	22.7525	21.8725	31.8951	24.2691
evm.TU.contig_40566	AT4G38200.1																						SEC7-like guanine nucleotide exchange family protein	GO:0005086,GO:0032012,GO:0005488	15.1203	14.0847	14.5477	19.5034	20.7859	21.6106	10.5737	8.57723	14.925	10.9391	14.4775	14.057	19.2889	21.2354	16.5215	19.6899	23.0446	21.5836
evm.TU.contig_40575																									0	0	0	0	0	0	0	0	0	0	0	0	0	0	0	0	0	0
evm.TU.contig_40576	AT4G31920.1																						response regulator 10	GO:0000160,GO:0003677	0	0	0	0	0	0	0	0	0	0	0	0	0	0	0	0	0	0
evm.TU.contig_40578	AT3G21215.1																						RNA-binding (RRM/RBD/RNP motifs) family protein		78.4532	65.5196	84.7203	104.301	162.843	160.976	39.9022	45.8904	90.3188	61.3561	44.6591	52.172	102.311	110.806	142.579	128.11	153.099	168.607
evm.TU.contig_40596																									161.382	140.649	221.925	238.447	264.094	278.731	100.132	63.893	137.756	144.024	72.109	92.743	198.316	181.946	215.222	225.603	241.615	228.81
evm.TU.contig_40614																									0	0	0	0	0	0	0	0	0	0	0	0	0	0	0	0	0	0
evm.TU.contig_40664.1																									0	0	0	0	0	0	0	0	0	0	0	0	0	0	0	0	0	0
evm.TU.contig_40664.2	AT4G20520.1																						RNA binding;RNA-directed DNA polymerases		0	0	0	0	0	0	0	0	0	0	0	0	0	0	0	0	0	0
evm.TU.contig_40679	AT1G15950.1	mobile	mobile	mobile		mobile_leaf																	cinnamoyl coa reductase 1	GO:0003824,GO:0050662,GO:0016621,GO:0010228,GO:0010501,GO:0005618,GO:0045087,GO:0005737,GO:0009737,GO:0005777,GO:0005634,GO:0006406,GO:0005886,GO:0007623,GO:0004672,GO:0046686,GO:0006970,GO:0042803,GO:0009662,GO:0046608,GO:0003729,GO:0005829,GO:0048046,GO:0032508,GO:0000380,GO:0009809,GO:0010119,GO:0009506,GO:0003723,GO:0009507,GO:0009409,GO:0009414,GO:0003697,GO:0042754,GO:0009735,GO:0005730,GO:…	39.3709	28.7619	13.9221	22.0347	21.6757	54.3832	112.481	79.8048	110.84	127.291	79.0888	81.0355	445.915	262.873	471.778	689.041	363.235	344.305
evm.TU.contig_40680	AT3G17360.1																						phragmoplast orienting kinesin 1	GO:0008017,GO:0003777,GO:0007018,GO:0005524	0.148664	0.315356	0.369359	0.431288	0.0531022	0.1937	0.208756	0.0766935	0.545672	0.410162	0.0484125	0.0465022	3.86915	3.60356	2.59464	3.74213	3.81721	4.7409
evm.TU.contig_40685	AT2G25070.1		mobile	mobile																			Protein phosphatase 2C family protein	GO:0003824,GO:0004722,GO:0006470,GO:0043169	116.032	93.7658	136.3	144.661	239.756	230.768	43.364	39.5938	34.4496	33.2604	46.7333	44.037	230.659	284.954	264.958	220.439	303.18	245.35
evm.TU.contig_40686	AT4G26090.1	mobile	mobile	mobile				mobile_root												CDR			NB-ARC domain-containing disease resistance protein	GO:0043531	0.774372	0.412646	1.13763	1.5628	0.673467	0.233961	0	0	0.0411932	0	0.0438564	0	20.7115	20.5659	1.72687	2.58042	0.300693	0.189474
evm.TU.contig_40695																									0	0	2.01715	1.17768	1.45002	1.76307	0	0	0	0	1.32196	0	1.06719	1.40571	1.44591	0	0	0
evm.TU.contig_40702	AT3G16310.1																						mitotic phosphoprotein N\' end (MPPN) family protein	GO:0003676,GO:0031965,GO:0006913	16.8791	15.4289	20.3495	21.6972	36.9374	28.5678	12.9333	10.2779	23.9404	17.4895	29.5044	27.994	25.1485	25.3507	39.1418	36.7714	47.6603	43.0086
evm.TU.contig_40706																									1.04377	0.84347	1.92642	2.33594	2.45003	1.42473	0	0	0.091218	0	0.0971153	0	1.56798	1.23921	2.12442	1.79265	3.66219	3.07684
evm.TU.contig_40711																									0	0	0	0	0	0	0	0	0	0	0	0	0	0	0	0	0	0
evm.TU.contig_40727	AT4G15010.3																						Mitochondrial substrate carrier family protein		0	0	0	0	0	0	0	0	0	0	0	0	0	0	0	0	0	0
evm.TU.contig_40728	AT1G20930.1																						cyclin-dependent kinase B2;2	GO:0004672,GO:0005524,GO:0006468	0	0	0	0	0	0	0	0	0	0	0	0	0	0	0	0	0	0
evm.TU.contig_40732																									0	0	0	0	0	0	0	0	0	0	0	0	0	0	0	0	0	0
evm.TU.contig_40737	AT2G37040.1		mobile	mobile														CDL					PHE ammonia lyase 1	GO:0003824,GO:0016841,GO:0005737,GO:0006559	145.313	270.689	42.0853	36.6456	9.16226	14.0831	1.699	0.374511	0.29607	0.121388	0.315211	0.151387	1961.66	1071.74	641.437	1005.14	400.72	359.292
evm.TU.contig_40739.1																									0	0	0	0	0	0	0	0	0	0	0	0	0	0	0	0	0	0
evm.TU.contig_40739.2	AT1G21280.1																								0	0	0	0	0	0	0	0	0	0	0	0	0	0	0	0	0	0
evm.TU.contig_40747																									0	0	0	0	0	0	0	0	0	0	0	0	0	0	0	0	0	0
evm.TU.contig_40768																									19.1723	18.6402	35.7254	27.115	32.5293	31.2254	20.1915	14.2179	24.9234	12.0218	32.7782	27.7366	17.6407	22.4066	20.4866	17.1071	36.5644	39.3367
evm.TU.contig_40776	AT1G63660.1																						GMP synthase (glutamine-hydrolyzing), putative / glutamine amidotransferase, putative	GO:0003922,GO:0005524,GO:0006177,GO:0016462,GO:0005829,GO:0006164	19.0366	18.9415	29.3432	27.5651	31.9173	20.8262	8.3779	4.81012	8.14853	8.01813	8.38616	8.02054	26.7589	29.7504	33.4479	30.8599	31.3101	32.6391
evm.TU.contig_40781	AT1G10130.1																						endoplasmic reticulum-type calcium-transporting ATPase 3	GO:0016021,GO:0005388,GO:0070588,GO:0005524,GO:0000166	7.19	6.53971	10.6395	10.1078	16.6087	15.1871	4.84799	3.20266	4.22409	4.67129	4.16711	4.75567	12.1238	11.5823	15.1176	16.0886	18.0573	15.9831
evm.TU.contig_40789	AT2G19480.3	mobile	mobile	mobile																			nucleosome assembly protein 1;2	GO:0005634,GO:0006334,GO:0016444,GO:0005829,GO:0030154,GO:0042393,GO:0005737,GO:0005515,GO:0005886,GO:0003682,GO:0046686,GO:0006289,GO:0000724,GO:0042802,GO:0009294,GO:0006281,GO:0008283	227.95	218.511	285.438	295.816	384.065	305.29	128.676	105.728	274.263	220.075	153.032	144.844	381.939	384.667	382.627	361.375	539.756	515.958
evm.TU.contig_40799																									0	0	0	0	0	0	0	0	0	0	0	0	0	0	0	0	0	0
evm.TU.contig_40813																									0.512662	0.966657	1.52846	1.48728	0.366241	0.890621	0	0	0	0.257168	0	0	1.61728	0.355049	1.09561	1.92606	1.90775	2.88508
evm.TU.contig_40826	AT1G71240.1																						Plant protein of unknown function (DUF639)		6.01869	6.13942	8.43281	10.6482	12.4057	27.0826	2.49389	0.916214	3.38013	2.67271	3.21309	2.34559	10.3754	9.9766	6.04469	8.15516	9.54631	7.5886
evm.TU.contig_40851																									0	0	0	0	0	0	0	0	0	0	0	0	0	0.583725	0	0	0	0.790545
evm.TU.contig_40865																									0	0	0	0	0	0	0	0	0	0	0	0	0	0	0	0	0	0
evm.TU.contig_40875																									0	0	0	0	0	0	0	0	0	0	0	0	0	0	0	0	0	0
evm.TU.contig_40876																								GO:0005524,GO:0009058,GO:0016874,GO:0047480,GO:0071555,GO:0005737	24.3091	25.5344	38.1683	40.6392	22.1241	19.2835	10.9887	11.2809	20.3713	13.9204	22.7005	22.4992	11.3806	16.6049	17.1588	12.1771	15.779	14.4716
evm.TU.contig_40888																									0	0	0	0	0	0	0	0	0	0	0	0	0	0	0	0	0	0
evm.TU.contig_40896	AT4G38190.1																						cellulose synthase like D4	GO:0016020,GO:0016760,GO:0030244	0	0	0	0	0	0	0	0	0	0	0	0	0	0	0	0	0	0
evm.TU.contig_40903	AT1G16540.1																						molybdenum cofactor sulfurase (LOS5) (ABA3)	GO:0006777,GO:0030151,GO:0003824,GO:0008265,GO:0030170	43.4068	46.0883	87.1136	80.202	130.661	108.354	18.9366	13.914	35.0617	24.9453	24.7027	15.8186	80.654	77.0517	77.4541	48.7651	82.8027	79.0545
evm.TU.contig_40907																									0	0	0	0	0	0	0	0	0	0	0	0	0	0	0	0	0	0
evm.TU.contig_40915	AT5G48670.1																						AGAMOUS-like 80	GO:0000982,GO:0045944,GO:0046983,GO:0000987,GO:0003677	0	0	0	0	0	0	0	0	0	0	0	0	0	0	0	0	0	0
evm.TU.contig_40955	AT3G43920.2																						dicer-like 3	GO:0004525,GO:0006396	7.61603	6.09417	10.431	12.6998	19.5687	17.5671	4.7631	2.9715	7.20399	5.32937	6.41923	7.28702	11.3064	9.66264	13.5863	13.465	16.576	19.2091
evm.TU.contig_40990	AT1G78700.1												CUS										BES1/BZR1 homolog 4	GO:0003700,GO:0006351,GO:0009742	17.0572	14.2257	9.91012	10.9627	13.6852	13.6765	2.57943	1.7599	10.4347	7.63497	8.03289	7.22343	63.1921	71.2422	62.0634	60.3369	69.5286	69.1633
evm.TU.contig_40991	AT5G63950.1																						chromatin remodeling 24	GO:0005524	3.94444	2.56771	9.9867	7.5198	3.75717	3.75255	1.7144	1.64728	2.29811	1.31911	1.83501	1.58634	7.50558	7.21967	10.1022	9.59717	9.43606	12.8607
evm.TU.contig_41001																									1.27508	0.601063	1.26718	1.10974	3.64363	0.553783	0	0	1.17005	0	0	0.398846	0.335206	0	0.908326	1.43713	0.474491	0
evm.TU.contig_41002	AT4G04180.1																		CDS				P-loop containing nucleoside triphosphate hydrolases superfamily protein	GO:0005524	3.61569	2.61498	4.52854	5.28783	7.28907	6.19531	17.9441	19.0616	7.1508	6.36055	11.1616	12.3944	4.53129	4.73375	4.5163	4.91259	6.41414	8.17631
evm.TU.contig_41010	ATMG00180.1																						cytochrome C biogenesis 452	GO:0005743,GO:0005515	1.24528	1.95671	2.47513	2.11943	3.55847	0.865344	0.233151	2.31271	0.101573	5.24726	0.64884	0.623238	2.35708	3.21975	6.15054	4.11706	1.35931	2.95893
evm.TU.contig_41011																									14.2081	23.9566	28.2401	29.1702	52.3121	43.6698	36.8328	34.3933	33.7642	23.8488	55.5222	47.1778	35.915	42.009	56.0567	35.3124	50.8383	69.1944
evm.TU.contig_41012																									0	0	0	0	0.0937345	0	0	0	0	0	0	0	0	0	0	0.0985896	0.195305	0.123066
evm.TU.contig_41021	AT3G61170.1																						Tetratricopeptide repeat (TPR)-like superfamily protein	GO:0005515	4.39586	4.14434	8.19119	7.54539	4.44885	4.61384	1.80038	2.07878	2.46507	2.84827	2.26656	3.66674	3.08168	4.94715	2.60956	3.44065	3.40795	2.74871
evm.TU.contig_41028	AT5G44740.1																						Y-family DNA polymerase H		11.7777	11.5151	13.0053	11.6425	23.0603	12.8828	4.28774	4.95077	7.47187	4.37637	9.65956	9.27842	7.33925	11.4799	14.9157	9.17748	14.934	13.0925
evm.TU.contig_41032																									0	0	0	0	0	2.00907	0	1.19321	0	0	0	1.44698	2.43219	0	0	3.47586	1.72141	0
evm.TU.contig_41035																									0	0	0	0	0	0	0	0	0	0	0	0	0	0	0	0	0	0
evm.TU.contig_41041	AT4G33270.1											CUL											Transducin family protein / WD-40 repeat family protein	GO:0005515,GO:0010997,GO:0097027,GO:1904668	1.19174	0.919272	13.351	8.67481	22.4452	16.3746	0.152133	0.111782	0.530217	0.543471	0.423372	0.406666	6.72165	5.55238	14.3551	6.67531	19.5131	19.9169
evm.TU.contig_41047	AT5G66320.2																						GATA transcription factor 5	GO:0006355,GO:0008270,GO:0003700,GO:0043565	47.0186	44.4786	34.214	43.2797	32.5649	18.5517	11.862	8.88023	14.4306	9.27453	11.8341	13.1619	51.7894	52.322	59.0412	47.1859	38.671	40.9614
evm.TU.contig_41055	AT1G14830.1																						DYNAMIN-like 1C	GO:0003924,GO:0005525	0	0	0	0	0	0	0	0	0	0	0	0	0	0	0	0	0	0
evm.TU.contig_41089	AT5G61150.1																						leo1-like family protein	GO:0006368,GO:0010048,GO:0009910,GO:0005829,GO:0016593,GO:0016570,GO:0005634	36.1933	33.3662	40.0543	50.2603	51.4258	57.9999	23.0886	15.1028	31.4025	33.3945	47.6677	46.665	46.8099	47.077	43.9952	43.6935	61.0372	55.1054
evm.TU.contig_41104	AT1G78910.1																						Pseudouridine synthase family protein	GO:0009982,GO:0009451,GO:0003723,GO:0001522	9.79938	11.4449	12.9365	14.3417	17.0313	13.9749	7.29095	8.22437	14.3159	9.97812	16.3845	15.555	7.15172	9.01512	8.33523	9.23147	12.627	11.6605
evm.TU.contig_41115																									0	0	0	0	0	0	0	0	0	0	0	0	0	0	0	0	0	0
evm.TU.contig_41117	AT2G16485.1		mobile	mobile																			nucleic acid binding;zinc ion binding;DNA binding	GO:0005515,GO:0032776,GO:0010964,GO:0005829,GO:0003677,GO:0042393,GO:0005634	39.2957	35.9743	54.3528	58.8436	80.4459	70.5181	21.9741	18.266	44.7905	34.0956	41.3034	37.7354	60.2706	65.9019	58.1479	62.3312	96.608	94.9448
evm.TU.contig_41122																									0	0	0	0	0	0	0	0	0	0	0	0	0	0	0	0	0	0
evm.TU.contig_41130	AT5G04920.1																						EAP30/Vps36 family protein	GO:0032266,GO:0043130	6.72553	6.53286	11.6462	11.9433	14.414	11.7724	4.22121	4.78384	7.85465	6.23632	5.3095	6.12	9.32258	8.11593	12.1228	9.03509	13.348	15.5792
evm.TU.contig_41137	AT4G16130.1																						arabinose kinase	GO:0005534,GO:0005524	0	0	0	0	0	0	0	0	0	0	0	0	0	0	0	0	0	0
evm.TU.contig_41161																									0.131905	0.124358	0.786528	0.153067	0.376927	0.458303	0	0	0	0	0	0	0.277412	0.182704	1.8793	0.396451	1.17805	1.97951
evm.TU.contig_41190																									0	0	0	0	0	0	0	0	0	0	0	0	0	0	0	0	0	0
evm.TU.contig_41191	AT3G19180.1																						paralog of ARC6	GO:0008152,GO:0003824,GO:0048037	17.0953	15.9289	23.4994	24.0095	23.9689	21.8578	7.06702	7.58287	16.1269	9.49725	13.1633	12.2941	10.3744	11.6736	10.2433	11.6448	13.8529	14.2362
evm.TU.contig_41200	AT1G10490.1																						Domain of unknown function (DUF1726) ;Putative ATPase (DUF699)	GO:0008080,GO:0016072,GO:0005524,GO:0034470	32.9477	30.169	62.2739	60.4881	69.0594	45.0353	12.0557	9.60587	19.6442	14.1506	21.132	18.2056	41.7986	42.5478	54.1696	46.4974	61.5732	61.9106
evm.TU.contig_41216	AT5G13450.1		mobile	mobile																			delta subunit of Mt ATP synthase	GO:0015986,GO:0046933,GO:0016020	0	0.356524	0.187909	0.219416	0.945542	0.65696	0	0	0	0	0	0	0.894733	0.523799	0.26939	0.142074	1.40724	1.77347
evm.TU.contig_41226	AT4G14465.1																						AT-hook motif nuclear-localized protein 20	GO:0010228,GO:0010529,GO:0042393,GO:0048653,GO:0010208,GO:0005515,GO:0003677,GO:0005634,GO:0009938,GO:0042742,GO:0009647,GO:1900425,GO:0003680,GO:0010150,GO:0042826,GO:0009640,GO:0031490,GO:0050832,GO:0045892,GO:0003700,GO:0048440,GO:0005654,GO:0043621,GO:0045824,GO:0006325,GO:0003690,GO:1900111,GO:0035067	0.5507	0.571109	2.0797	1.40591	3.6981	1.53072	63.9518	55.4558	107.535	55.6918	91.8196	88.2655	98.9671	77.5753	184.224	181.572	128.614	132.127
evm.TU.contig_41245																									0	0	0	0	0	0	0	0	0	0	0	0	0	0	0	0	0	0
evm.TU.contig_41253	AT5G39050.1																						HXXXD-type acyl-transferase family protein	GO:0016747,GO:0050736,GO:0047634,GO:0005829,GO:0009718	0	0	0	0	0	0	0	0	0	0	0	0	0	0	0	0	0	0
evm.TU.contig_41259																									0.296001	0.55813	1.17667	0.68698	0.845842	1.02845	0	0	0	0	0	0	0	0	1.26517	0	0.881198	0
evm.TU.contig_41265	AT2G13570.1																						nuclear factor Y, subunit B7	GO:0005634,GO:0006355,GO:0043565,GO:0046982	0	0	0	0	0	0.421416	0	0	0	0	0	0	0.850279	0.895994	0.115202	0.121514	0	0
evm.TU.contig_41267	AT2G38560.1																						transcript elongation factor IIS	GO:0006351,GO:0005634,GO:0006355,GO:0008270,GO:0003676	0.113664	0	0.11296	0.1319	0.406004	0.197463	0.0798044	0.175913	0.139068	0.228071	0.0740296	0.142217	0.179287	0.393597	0.161942	0.25622	0	0.319832
evm.TU.contig_41271																									0.246484	0	0	0.500551	0.0880431	0.214102	0	0	0	0	0	0	0.194395	0.170705	0.175587	0	0.183446	0
evm.TU.contig_41296																									0.414402	0.390691	0.274557	0.320591	0.197363	0.239973	0.193969	0	0.169007	0	0	0.172833	0.145256	0.191332	0.98402	0.415172	0.822451	0.518246
evm.TU.contig_41303																									0	0	0	0	0	0	0	0	0	0	0	0	0	0	0	0	0	0
evm.TU.contig_41315																									0	0	0	0	0	0	0	0	0	0	0	0	0	0	0	0	0	0
evm.TU.contig_41324																									0	0	0	0	0	0	0	0	0	0	0	0	0	0	0	0	0	0
evm.TU.contig_41325	AT1G56180.1																								0.734899	1.27023	1.70414	1.2792	0.700007	0.851135	1.20395	0.379123	0.299716	0.737299	0.638186	0.766256	0.772791	0.508962	0.349012	0.736265	0.729267	0.459528
[truncated: 25,774 more rows]

## Sheet: Supplementary Table S3
Supplementary Table S3. List of the unigenes (longest isoforms) with TPM value greater or equal to 16 in the de novo transcriptome of ‘Madarol roja’ papaya plant.
TRINITY_ID ( longest_isoform)	Locus_ID	Protein_ID	Athaliana_ID	Athaliana_Description	Transdecoder	BLAST2GO_Desccription	Length	#BLAST_Hits	E-Value	Mean_Sim	BLAST2GO_GO_Ids	Plaza_GO-Ids	KEGG_Pathways	KEGG_Pathway_ID	KEGG_Enzymes_in_Pathway	TPM Expression Values per Library
																L-CNa	L-CNb	L-10a	L-10b	L-20a	L-20b	S-CNa	S-CNb	S-10a	S-10b	S-20a	S-20b	R-CNa	R-CNb	R-10a	R-10b	R-20a	R-20b
TRINITY_DN10010_c0_g1_i1						probable stress-associated endoplasmic reticulum	313	1	0.000585104	66						0	0	0	0	0	0	0	0	0	0	0	0	1.75	18.98	0.7	1.37	1.63	1.7
TRINITY_DN10017_c0_g1_i1	evm.TU.supercontig_1097.1	evm.model.supercontig_1097.1	AT3G56460.1	GroES-like zinc-binding alcohol dehydrogenase family protein	TransDecoder	quinone oxidoreductase 2 homolog	1689	20	0	87.45	F:GO:0003960; C:GO:0005777; C:GO:0005829; F:GO:0008270; P:GO:0055114	GO:0055114,GO:0005777				51.49	49.28	60.34	48.28	65.8	59.34	10.9	13.07	25.52	19.22	25.78	26.22	44.85	60.09	58.39	50.62	46.5	41.5
TRINITY_DN10034_c0_g1_i1	evm.TU.supercontig_12.21	evm.model.supercontig_12.21	AT1G11390.1	Protein kinase superfamily protein	TransDecoder	probable serine threonine- kinase abkC	2612	20	0	86.3	C:GO:0016021					31.43	30.5	31.59	26.32	28.4	26.72	83.19	86.93	86.24	44.63	80.64	78.45	43.6	30.01	34	35.83	29.6	27.92
TRINITY_DN10049_c0_g1_i1	evm.TU.supercontig_25.193	evm.model.supercontig_25.193	AT1G53840.1	pectin methylesterase 1	TransDecoder	pectinesterase 3-like	2305	20	0	81.35	C:GO:0005576; C:GO:0005618; C:GO:0005768; C:GO:0005774; C:GO:0005802; C:GO:0005886; C:GO:0009506; C:GO:0016021; F:GO:0030599; P:GO:0042545; P:GO:0043086; F:GO:0045330; P:GO:0045490; F:GO:0046910	GO:0005618,GO:0030599,GO:0042545,GO:0004857,GO:0005886,GO:0005794,GO:0005774,GO:0016020,GO:0009506,GO:0005768,GO:0005515,GO:0005802	Drug metabolism - other enzymes, Pentose and glucuronate interconversions	map00983, map00040	ec:3.5.2.2 - hydantoinase, ec:2.7.1.48 - kinase, ec:3.5.4.5 - deaminase, ec:2.7.1.21 - kinase, ec:1.17.3.2 - oxidase, ec:3.1.1.1 - ali-esterase, ec:1.3.1.2 - dehydrogenase (NADP+), ec:6.3.5.2 - synthase (glutamine-hydrolysing), ec:2.4.1.17 - 1-naphthol glucuronyltransferase, ec:3.5.1.6 - N-carbamoyl-beta-alanine amidohydrolase, ec:1.1.1.205 - dehydrogenase, ec:2.4.2.10 - phosphoribosyltransferase…	67.14	61.56	26.73	43.7	27.75	56.37	70.79	48.49	101.74	61.8	75.9	83.34	141.74	129.41	90.08	126.72	87.55	63.94
TRINITY_DN10064_c0_g1_i1	evm.TU.supercontig_49.34	evm.model.supercontig_49.34	AT1G45688.1		TransDecoder	PREDICTED: uncharacterized protein LOC105630941	1673	20	1.94196e-124	89.85	C:GO:0016021	GO:0008017,GO:0005886,GO:0005515,GO:0005802				57	80.93	7.22	10.23	14.92	8.72	47.55	42.63	58.4	30.23	41.53	42.31	109.24	118.6	57.62	61.06	89.45	63.11
TRINITY_DN10068_c0_g1_i1	evm.TU.supercontig_56.41	evm.model.supercontig_56.41	AT5G02040.2	prenylated RAB acceptor 1.A1	TransDecoder	PRA1 family A1-like	1348	20	1.18256e-125	94.95	C:GO:0005783; C:GO:0016021; P:GO:0016192	GO:0016192,GO:0005783				36.41	32.69	31.04	40.47	50.8	77.28	45.44	51.05	44.91	51.26	51.37	47.67	58.74	61.22	76.82	72.04	69.82	64.33
TRINITY_DN10072_c0_g1_i1	evm.TU.supercontig_1.380	evm.model.supercontig_1.380	AT1G10370.1	Glutathione S-transferase family protein	TransDecoder	glutathione S-transferase U17-like	1192	20	3.35658e-102	78.7	F:GO:0004364; C:GO:0005737; P:GO:0006749; P:GO:0009407	GO:0005515,GO:0080148,GO:0048527,GO:0046686,GO:0060416,GO:0004364,GO:0080167,GO:0009651,GO:0006749,GO:0009407,GO:0009704,GO:0009507	Glutathione metabolism, Drug metabolism - cytochrome P450, Metabolism of xenobiotics by cytochrome P450	map00480, map00982, map00980	ec:3.5.2.9 - (ATP-hydrolysing), ec:2.5.1.16 - synthase, ec:2.5.1.18 - transferase, ec:2.5.1.22 - synthase, ec:4.1.1.17 - decarboxylase, ec:1.8.1.7 - reductase, ec:1.11.1.9 - peroxidase, ec:1.17.4.1 - reductase, ec:6.3.2.3 - synthase, ec:6.3.2.2 - ligase, ec:1.8.5.1 - dehydrogenase (ascorbate), ec:1.1.1.44 - dehydrogenase (NADP+-dependent, decarboxylating), ec:1.1.1.43 - 2-dehydrogenase, ec:1.1.1.…	714.27	748.12	426.3	543.6	466.69	394.34	5.68	6.55	5.06	3.16	5.28	6.27	332.69	66.55	31.09	58.16	22.69	22.56
TRINITY_DN10073_c0_g1_i1	evm.TU.supercontig_18.17	evm.model.supercontig_18.17	AT3G62600.1	DNAJ heat shock family protein	TransDecoder	dnaJ ERDJ3B	1753	20	0	92.1	P:GO:0006457; F:GO:0051082	GO:0006457,GO:0051082,GO:0005886,GO:0052033,GO:0005783,GO:0005788				30.03	29.24	14.19	19.34	21.18	40.72	23.87	20.32	33	28.28	17.35	17.85	38.61	36.39	24.21	28.35	41.49	35.45
TRINITY_DN1008_c0_g1_i1	evm.TU.supercontig_6.142	evm.model.supercontig_6.142	AT1G01050.1	pyrophosphorylase 1	TransDecoder	soluble inorganic pyrophosphatase-like	1272	20	2.89896e-140	94.4	F:GO:0000287; F:GO:0004427; C:GO:0005737; P:GO:0006796	GO:0000287,GO:0004427,GO:0005737,GO:0006796	Oxidative phosphorylation	map00190	ec:1.3.5.1 - dehydrogenase, ec:1.6.5.3 - reductase (H+-translocating), ec:3.6.1.1 - diphosphatase, ec:3.6.3.6 - ATPase, ec:1.9.3.1 - oxidase, ec:1.10.2.2 - reductase, ec:1.6.99.3 - dehydrogenase	30.5	39.51	27.96	29.05	21.61	85.84	0.38	0	4.14	1.46	8.71	5.49	6.72	7.5	14.67	16.77	8.81	7.45
TRINITY_DN1008_c0_g2_i1	evm.TU.supercontig_6.142	evm.model.supercontig_6.142	AT1G01050.1	pyrophosphorylase 1	TransDecoder	soluble inorganic pyrophosphatase-like	1287	20	3.46618e-140	94.4	F:GO:0000287; F:GO:0004427; C:GO:0005737; P:GO:0006796	GO:0000287,GO:0004427,GO:0005737,GO:0006796	Oxidative phosphorylation	map00190	ec:1.3.5.1 - dehydrogenase, ec:1.6.5.3 - reductase (H+-translocating), ec:3.6.1.1 - diphosphatase, ec:3.6.3.6 - ATPase, ec:1.9.3.1 - oxidase, ec:1.10.2.2 - reductase, ec:1.6.99.3 - dehydrogenase	77.88	88.37	96.52	85.52	42.46	160.98	1.54	1.81	7.85	6.27	21.13	22.85	17.9	16.95	30.37	29.41	24.68	24.26
TRINITY_DN10136_c0_g1_i1						---NA---	407									14.8	13.08	13.27	13.22	24.61	21.71	12.26	15.4	19.63	12.89	13.35	24.23	19.05	10.99	20.66	28.73	27.7	21.44
TRINITY_DN10171_c0_g1_i1	evm.TU.supercontig_81.49	evm.model.supercontig_81.49	AT5G59030.1	copper transporter 1	TransDecoder	copper transporter 1-like	1020	20	3.20293e-48	80.75	F:GO:0005375; C:GO:0016021; P:GO:0035434	GO:0005375,GO:0016021,GO:0035434,GO:0046658,GO:0015678,GO:0005886,GO:0043621,GO:0048235,GO:0005773,GO:0015089,GO:0006825,GO:0048364				69.65	73.62	7.13	18.97	16.78	14.52	0.15	0.04	0	0	0.15	0	2.6	6.88	2.25	0.98	0.57	0.07
TRINITY_DN10178_c0_g1_i1						---NA---	582									12.53	10.27	12.82	13.49	17.15	5.53	0	0	0	0	0	0	4.56	3.93	2.16	2.24	6.19	5.16
TRINITY_DN10178_c0_g2_i1						---NA---	475									19.43	20.99	12.91	13.85	0	2.23	0	0	0	0	0	0	0	0	0	0.51	0	0
TRINITY_DN1017_c0_g1_i1	evm.TU.supercontig_216.10	evm.model.supercontig_216.10	AT2G28430.1			PREDICTED: uncharacterized protein LOC105770591	603	20	2.80284e-28	76	C:GO:0009536	GO:0009536				48.46	43.27	43.33	47.89	58.19	71.62	59.85	72.1	47.03	30.07	43.67	44.16	46	44.53	69.45	67.18	55.36	49.58
TRINITY_DN10218_c0_g1_i1	evm.TU.supercontig_3.279	evm.model.supercontig_3.279	AT5G51570.1	SPFH/Band 7/PHB domain-containing membrane-associated protein family	TransDecoder	hypersensitive-induced response 4	1287	20	0	96.25	C:GO:0016020	GO:0005886,GO:0005773,GO:0043424,GO:0050832,GO:0005774,GO:0005794,GO:0016020,GO:0005739,GO:0009506,GO:0009507				49.44	44.16	34.98	34.48	65.83	76.83	56.49	52.46	98.76	71.82	120.35	116	69.71	76.65	61.18	57.95	71.31	65.63
TRINITY_DN10230_c0_g1_i1	evm.TU.supercontig_34.102	evm.model.supercontig_34.102	AT3G07220.1	SMAD/FHA domain-containing protein	TransDecoder	FHA domain-containing FHA2-like	1594	20	6.54948e-164	81.9		GO:0005515,GO:0048638,GO:0080086,GO:0005634				12.26	13.38	9.58	13.63	9.96	14.53	5.99	5.26	11.28	10.6	14.44	15.09	10.35	14.66	19.04	17.08	18.84	17.36
TRINITY_DN10246_c0_g1_i1					TransDecoder	---NA---	909									0	0	0	0	0	0	0	0	0	0	0	0	2.55	17.95	0	0.91	0	0
TRINITY_DN10250_c0_g1_i1	evm.TU.supercontig_4.159	evm.model.supercontig_4.159	AT2G47620.1	SWITCH/sucrose nonfermenting 3A	TransDecoder	SWI SNF complex subunit SWI3A-like	2165	20	0	73.45	F:GO:0003677; C:GO:0005634	GO:0005515,GO:0003677				17.48	16.51	22.21	22.79	22.97	25.89	9.93	8.02	17.95	14.27	17.68	16.42	18.06	19.02	23.73	19.13	24.7	23.78
TRINITY_DN10304_c0_g1_i1	evm.TU.supercontig_59.59	evm.model.supercontig_59.59	AT2G29420.1	glutathione S-transferase tau 7	TransDecoder	probable glutathione S-transferase	1299	20	1.02081e-96	80.8	F:GO:0004364; C:GO:0005737; P:GO:0006749; P:GO:0009407	GO:0005515	Glutathione metabolism, Drug metabolism - cytochrome P450, Metabolism of xenobiotics by cytochrome P450	map00480, map00982, map00980	ec:3.5.2.9 - (ATP-hydrolysing), ec:2.5.1.16 - synthase, ec:2.5.1.18 - transferase, ec:2.5.1.22 - synthase, ec:4.1.1.17 - decarboxylase, ec:1.8.1.7 - reductase, ec:1.11.1.9 - peroxidase, ec:1.17.4.1 - reductase, ec:6.3.2.3 - synthase, ec:6.3.2.2 - ligase, ec:1.8.5.1 - dehydrogenase (ascorbate), ec:1.1.1.44 - dehydrogenase (NADP+-dependent, decarboxylating), ec:1.1.1.43 - 2-dehydrogenase, ec:1.1.1.…	39.48	11.73	21.87	26.03	23.77	46.26	0.19	0.03	0.18	0.06	0.11	0.04	20.4	7.23	15.64	10.03	41.96	34.23
TRINITY_DN10321_c0_g1_i1	evm.TU.supercontig_107.84	evm.model.supercontig_107.84	AT5G23940.1	HXXXD-type acyl-transferase family protein	TransDecoder	BAHD acyltransferase DCR-like	1799	20	0	86.8	F:GO:0047672	GO:0016747,GO:0010090,GO:0090626,GO:0005737,GO:0051179,GO:0010143				16.91	22.49	23.01	26.82	23.13	10.52	0.85	0.68	2.69	1.65	1.61	1.85	1.8	2.08	1.6	1.31	1.07	0.85
TRINITY_DN1032_c0_g1_i1	evm.TU.supercontig_260.2	evm.model.supercontig_260.2	AT2G37570.1	HSP20-like chaperones superfamily protein	TransDecoder	HSP20-like chaperones superfamily	3265	20	0	93.65	P:GO:0001580; F:GO:0004930; P:GO:0007186; C:GO:0016021; F:GO:0033038	GO:0042538,GO:0009941				30.78	26.6	43.51	44.97	55.6	54.38	79.27	82.26	132.58	74.73	43.38	46.41	30.49	25.12	41.18	43.97	40.96	38.17
TRINITY_DN1032_c0_g2_i1	evm.TU.supercontig_260.2	evm.model.supercontig_260.2	AT2G37570.1	HSP20-like chaperones superfamily protein	TransDecoder	HSP20-like chaperones superfamily	2725	20	0	93.65	P:GO:0001580; F:GO:0004930; P:GO:0007186; C:GO:0016021; F:GO:0033038	GO:0042538,GO:0009941				16.07	13.86	12.93	9.78	18.99	24.61	20.36	27.28	29.12	28.8	43.79	43.46	11.4	14.33	16.71	14.01	11.6	11.14
[truncated: 18,477 more rows]

## Sheet: Supplementary Table S4
Supplementary Table S4. Sets of differentially expressed genes identified in the reference-based transcriptomic analysis.
a Positive numbers in the logFC column indicate up-regulated genes in R-CN and negative numbers indicate up-regulated genes in S-CN.
[truncated: 10,685 more rows]

## Sheet: Supplementary Table S5
Supplementary Table S5. Sets of differentially expressed unigenes identified in the de novo transcriptomic analysis .
[truncated: 9,688 more rows]

[truncated: 5 more sheets: Supplementary Table S6, Supplementary Table S7, Supplementary Table S8, Supplementary Table S9, Supplementary Table S10]
